# Supplementary material for: Revision of the Theopea genus group (Coleoptera, Chrysomelidae, Galerucinae), part III: Descriptions of two new genera and nine new species
Source: Zookeys. 2020 Feb 17;912:65–124. doi: 10.3897/zookeys.912.47719 (PMC7040049; doi:10.3897/zookeys.912.47719)
Supplement: XML Treatment for Theopea bicolor [file zookeys.912.47719-treatment1.xml]

<!DOCTYPE tp:taxon-treatment
  PUBLIC "-//TaxonX//DTD Taxonomic Treatment Publishing DTD v0 20100105//EN" "tax-treatment-NSO.dtd">
<tp:taxon-treatment xmlns:tp="http://www.plazi.org/taxpub"><tp:treatment-meta><kwd-group><label>Taxon classification</label><kwd><named-content xmlns:xlink="http://www.w3.org/1999/xlink" content-type="kingdom">Animalia</named-content></kwd><kwd><named-content xmlns:xlink="http://www.w3.org/1999/xlink" content-type="order">Coleoptera</named-content></kwd><kwd><named-content xmlns:xlink="http://www.w3.org/1999/xlink" content-type="family">Chrysomelidae</named-content></kwd></kwd-group><mixed-citation publication-type="journal"><person-group><name><surname>Lee</surname><given-names>Chi-Feng</given-names></name><name><surname>Bezděk</surname><given-names>Jan</given-names></name></person-group><article-title>Revision of the <italic><tp:taxon-name><tp:taxon-name-part taxon-name-part-type="genus" reg="Theopea">Theopea</tp:taxon-name-part></tp:taxon-name></italic> genus group (<tp:taxon-name><tp:taxon-name-part taxon-name-part-type="order">Coleoptera</tp:taxon-name-part></tp:taxon-name>, <tp:taxon-name><tp:taxon-name-part taxon-name-part-type="family">Chrysomelidae</tp:taxon-name-part></tp:taxon-name>, <tp:taxon-name><tp:taxon-name-part taxon-name-part-type="subfamily">Galerucinae</tp:taxon-name-part></tp:taxon-name>), part III: Descriptions of two new genera and nine new species</article-title><source>Zookeys</source><day>17</day><month>2</month><year>2020</year><volume>912</volume><fpage>65</fpage><lpage>124</lpage><pub-id pub-id-type="doi">10.3897/zookeys.912.47719</pub-id></mixed-citation></tp:treatment-meta><tp:nomenclature><tp:taxon-name><object-id xmlns:xlink="http://www.w3.org/1999/xlink" content-type="arpha" xlink:type="simple">804F0C62-E90D-5A52-857B-2D8019323DBC</object-id>
            <tp:taxon-name-part taxon-name-part-type="genus" reg="Theopea">Theopea</tp:taxon-name-part>
            <tp:taxon-name-part taxon-name-part-type="species" reg="bicolor">bicolor</tp:taxon-name-part>
          </tp:taxon-name><tp:taxon-authority>Kimoto, 1989</tp:taxon-authority><xref ref-type="fig" rid="F1">Figs 1A–C</xref><xref ref-type="fig" rid="F2">, 2</xref><tp:nomenclature-citation-list><tp:nomenclature-citation><tp:taxon-name>
                <tp:taxon-name-part taxon-name-part-type="genus" reg="Theopea">Theopea</tp:taxon-name-part> <tp:taxon-name-part taxon-name-part-type="species" reg="bicolor">bicolor</tp:taxon-name-part></tp:taxon-name><comment>Kimoto, 1989: 199 (Vietnam); Mohamedsaid &amp; Costant, 2007 (Thailand).</comment></tp:nomenclature-citation></tp:nomenclature-citation-list></tp:nomenclature><tp:treatment-sec sec-type="material" id="SECID0EEJAE"><title>Type.</title><p>Holotype ♂ (<named-content xmlns:xlink="http://www.w3.org/1999/xlink" content-type="dwc:institutional_code" xlink:type="simple">BPBM</named-content>): “VIET NAM. 20 km / N. of Pleiku / 650m. 9.V.1960 [p, w] // L. W. Quate / Collector [p, w] // Theopea / bicolor / n. sp. [h, w] // HOLOTYPE [p, r]”.</p></tp:treatment-sec><tp:treatment-sec sec-type="material" id="SECID0E5JAE"><title>Other material.</title><p><bold>THAILAND</bold>. Chiang Mai: 3♂♂, 2♀♀ (<named-content xmlns:xlink="http://www.w3.org/1999/xlink" content-type="dwc:institutional_code" xlink:type="simple">SEHU</named-content>), Chiang Dao Valley, 2.V.1980, leg. Y. Komiya; 5♀♀ (<named-content xmlns:xlink="http://www.w3.org/1999/xlink" content-type="dwc:institutional_code" xlink:type="simple">SEHU</named-content>), same locality, 24.V.1983, leg. Y. Komiya; 2♀♀ (<named-content xmlns:xlink="http://www.w3.org/1999/xlink" content-type="dwc:institutional_code" xlink:type="simple">SEHU</named-content>), same but with “leg. H. Akiyama; 3♀♀ (<named-content xmlns:xlink="http://www.w3.org/1999/xlink" content-type="dwc:institutional_code" xlink:type="simple">SEHU</named-content>), same locality, 30.V.1983, leg. Y. Komiya; 1♀ (<named-content xmlns:xlink="http://www.w3.org/1999/xlink" content-type="dwc:institutional_code" xlink:type="simple">SEHU</named-content>), same but with “leg. K. Ikeda”; 1♀ (<named-content xmlns:xlink="http://www.w3.org/1999/xlink" content-type="dwc:institutional_code" xlink:type="simple">SEHU</named-content>), same but with “H. Akiyama”; 4♀♀ (<named-content xmlns:xlink="http://www.w3.org/1999/xlink" content-type="dwc:institutional_code" xlink:type="simple">NHMB</named-content>), same locality, 10-16.V.1991, leg. V. Kubáň; 1♂, 7♀♀ (1♂, 6♀♀: <named-content xmlns:xlink="http://www.w3.org/1999/xlink" content-type="dwc:institutional_code" xlink:type="simple">NHMB</named-content>; 1♀: <named-content xmlns:xlink="http://www.w3.org/1999/xlink" content-type="dwc:institutional_code" xlink:type="simple">MSNG</named-content>), same locality, 17-24.V.1991, leg. V. Kubáň; 4♂♂ (<named-content xmlns:xlink="http://www.w3.org/1999/xlink" content-type="dwc:institutional_code" xlink:type="simple">SEHU</named-content>), Doi Pui, 28.IV.-1.V.1980, leg. Y. Komiya; 1♀ (<named-content xmlns:xlink="http://www.w3.org/1999/xlink" content-type="dwc:institutional_code" xlink:type="simple">NMPC</named-content>), Doi Suthep, 19-22.-IV.1991, leg. S. Bílý; 1♂ (<abbrev xmlns:xlink="http://www.w3.org/1999/xlink" xlink:title="Jan Bezděk collection, Brno, Czech Republic" id="ABBRID0E4LAE" xlink:type="simple">JBCB</abbrev>), Doi Suthep to Doi Pui, <named-content xmlns:xlink="http://www.w3.org/1999/xlink" content-type="dwc:verbatimCoordinates" xlink:type="simple"><named-content content-type="geo-json" specific-use="{&#34;type&#34;:&#34;Point&#34;,&#34;coordinates&#34;:[99.000000,18.816667]}" id="NCID0EEMAE" xlink:type="simple">18°49N 99°00E</named-content></named-content>, 19.-23.IV.1991, leg. L. Dembický; 1♂ (<named-content xmlns:xlink="http://www.w3.org/1999/xlink" content-type="dwc:institutional_code" xlink:type="simple">MSNG</named-content>), Palong, <named-content xmlns:xlink="http://www.w3.org/1999/xlink" content-type="dwc:verbatimCoordinates" xlink:type="simple"><named-content content-type="geo-json" specific-use="{&#34;type&#34;:&#34;Point&#34;,&#34;coordinates&#34;:[99.100000,19.916667]}" id="NCID0ERMAE" xlink:type="simple">19°55’N 99°06’E</named-content></named-content>, 750 m, 26-28.V.1991, leg. V. Kubáň; Kanchanaburi: 1♂, 4♀♀ (<named-content xmlns:xlink="http://www.w3.org/1999/xlink" content-type="dwc:institutional_code" xlink:type="simple">SEHU</named-content>), Ban Nong Bang, 15.V.1985, leg. Y. Komiya; Mae Hong Son: 6♂♂ (<abbrev xmlns:xlink="http://www.w3.org/1999/xlink" xlink:title="Jan Bezděk collection, Brno, Czech Republic" id="ABBRID0E2MAE" xlink:type="simple">JBCB</abbrev>), Ban Huai Po, <named-content xmlns:xlink="http://www.w3.org/1999/xlink" content-type="dwc:verbatimCoordinates" xlink:type="simple"><named-content content-type="geo-json" specific-use="{&#34;type&#34;:&#34;Point&#34;,&#34;coordinates&#34;:[97.983333,19.316667]}" id="NCID0ECNAE" xlink:type="simple">19°19N 97°59E</named-content></named-content>, 1600-2000 m, 9.-16.V.1991, leg. L. Dembický; 1♀ (<named-content xmlns:xlink="http://www.w3.org/1999/xlink" content-type="dwc:institutional_code" xlink:type="simple">NHMUK</named-content>), same locality, 9-16.V.1992, leg. J. Horák; 33♂♂, 2♀♀ (24♂♂, 2♀♀: <named-content xmlns:xlink="http://www.w3.org/1999/xlink" content-type="dwc:institutional_code" xlink:type="simple">NHMUK</named-content>; 9♂♂: <abbrev xmlns:xlink="http://www.w3.org/1999/xlink" xlink:title="Jan Bezděk collection, Brno, Czech Republic" id="ABBRID0ERNAE" xlink:type="simple">JBCB</abbrev>), Ban Si Lang, 1200 m, 1-8.V.1992, leg. J. Horák; 1♀ (<abbrev xmlns:xlink="http://www.w3.org/1999/xlink" xlink:title="Jan Bezděk collection, Brno, Czech Republic" id="ABBRID0EVNAE" xlink:type="simple">JBCB</abbrev>), Kiwlom-pass near Soppong, <named-content xmlns:xlink="http://www.w3.org/1999/xlink" content-type="dwc:verbatimCoordinates" xlink:type="simple"><named-content content-type="geo-json" specific-use="{&#34;type&#34;:&#34;Point&#34;,&#34;coordinates&#34;:[98.316667,19.433333]}" id="NCID0E3NAE" xlink:type="simple">19°26N 98°19E</named-content></named-content>, 1400 m, 23.VI.-2.VII.2002, leg. R. and H. Fouqué; 1♀ (<abbrev xmlns:xlink="http://www.w3.org/1999/xlink" xlink:title="Jan Bezděk collection, Brno, Czech Republic" id="ABBRID0EBOAE" xlink:type="simple">JBCB</abbrev>), SE of Soppong, <named-content xmlns:xlink="http://www.w3.org/1999/xlink" content-type="dwc:verbatimCoordinates" xlink:type="simple"><named-content content-type="geo-json" specific-use="{&#34;type&#34;:&#34;Point&#34;,&#34;coordinates&#34;:[98.333333,19.450000]}" id="NCID0EIOAE" xlink:type="simple">19°27N 98°20E</named-content></named-content>, 1500 m, 23.-27.V.1999, leg. M. Řiha; 3♂♂, 1♀ (<named-content xmlns:xlink="http://www.w3.org/1999/xlink" content-type="dwc:institutional_code" xlink:type="simple">NHMB</named-content>), Soppong-Pai, 1800 m, leg. Pacholátko; Nan: 1♂ (<abbrev xmlns:xlink="http://www.w3.org/1999/xlink" xlink:title="Jan Bezděk collection, Brno, Czech Republic" id="ABBRID0ESOAE" xlink:type="simple">JBCB</abbrev>), Ban Huay Kon env., 27.V.-10.VI.2002, leg. P. Průdek, M. Obořil; 1♂ (<named-content xmlns:xlink="http://www.w3.org/1999/xlink" content-type="dwc:institutional_code" xlink:type="simple">NHMUK</named-content>), Doi Phuka N.P., V.2000, leg. local collector; 1♀ (<named-content xmlns:xlink="http://www.w3.org/1999/xlink" content-type="dwc:institutional_code" xlink:type="simple">SEHU</named-content>), Mae Kamme Forest, 17.V.1985, leg. Y. Komiya; 1♂ (<named-content xmlns:xlink="http://www.w3.org/1999/xlink" content-type="dwc:institutional_code" xlink:type="simple">SEHU</named-content>), Nan Watershed Res. Station, 17.V.1985, leg. Y. Komiya; 1♂ (<named-content xmlns:xlink="http://www.w3.org/1999/xlink" content-type="dwc:institutional_code" xlink:type="simple">SEHU</named-content>), Wiang Sa, 15.V.1993, leg. S. Ohmomo; 2♀♀ (<named-content xmlns:xlink="http://www.w3.org/1999/xlink" content-type="dwc:institutional_code" xlink:type="simple">SEHU</named-content>), Wieng Ko Sai N.P., 18.V.1985, leg. Y. Komiya; Prachinburi: 1♀ (<named-content xmlns:xlink="http://www.w3.org/1999/xlink" content-type="dwc:institutional_code" xlink:type="simple">HNHM</named-content>), Sakaerat Ecol. Research Institute, 4.VI.2001, leg. E. Harváth and G. Szirákl; VIETNAM. Daklak: 1♂ (<named-content xmlns:xlink="http://www.w3.org/1999/xlink" content-type="dwc:institutional_code" xlink:type="simple">MSNG</named-content>), 12 km SW of Buon Ma Thout, Lake Eakao, 400 m, 26-27.IV.1986, leg. L. Medvedev.</p></tp:treatment-sec><tp:treatment-sec sec-type="redescription" id="SECID0EZPAE"><title>Redescription.</title><p>Length 5.8–6.2 mm, width 1.9–2.2 mm. Body color (Fig. <xref ref-type="fig" rid="F1">1A–C</xref>) dark brown or blackish brown except elytra reddish brown. Antennae filiform in males, but antennomeres VI–VIII slightly swollen (Fig. <xref ref-type="fig" rid="F2">2A</xref>), length ratios of antennomeres I–XI 1.0: 0.3: 0.8: 1.1: 1.2: 1.2: 1.2: 1.1: 1.1: 1.0: 1.2, length to width ratios of antennomeres I–XI 2.8: 1.2: 2.5: 3.3: 3.6: 3.4: 3.4: 3.2: 3.5: 3.4: 4.1; filiform in females (Fig. <xref ref-type="fig" rid="F2">2B</xref>), length ratios of antennomeres I–XI 1.0: 0.3: 0.8: 1.0: 1.0: 0.9: 0.9: 0.9: 0.9: 0.8: 0.9, length to width ratios of antennomeres I–XI 3.0: 1.4: 3.1: 3.5: 3.5: 3.2: 3.4: 3.4: 3.6: 3.4: 3.7. Elytra elongate, parallel-sided, 2.0× longer than wide; disc with dense, coarse punctures, arranged into longitudinal rows, with one weak longitudinal ridge between two longitudinal rows of punctures, basally abbreviated. Tarsomeres I of front legs slightly swollen in males; subparallel in females. Aedeagus (Fig. <xref ref-type="fig" rid="F2">2C–E</xref>) slender, 6.5× longer than wide; sides widest at middle, gradually narrowed towards basal 1/4, gradually and apically narrowed towards apical 1/5, parallel between apical 1/5 and 1/12, apex with shallow notch; tectum well sclerotized, basally broadened, as broad as aedeagus, with hollow area behind base of tectum; moderately curved in lateral view; ventral surface with deep notch from near apex, apically extending into basal opening, more approximate at apical 1/5; triangular sclerites small; internal sac with one median, elongate sclerite, 0.7× as long as aedeagus, apically tapering from basal 1/3, apex acute, connected with short broad sclerite at base, disc with dense transverse rows of hair-like setae and with one pair of elongate, longitudinal rows of stout setae at sides. Gonocoxae (Fig. <xref ref-type="fig" rid="F2">2G</xref>) elongate, widest at apical 1/6, both gonocoxae joined from basal 1/8 to apical 1/7; apices narrowly rounded, each gonocoxa with eight setae along lateral margin from apex to apical 1/6; with one pair of short lateral processes at basal 2/5. Ventrite VIII (Fig. <xref ref-type="fig" rid="F2">2F</xref>) elongate and well sclerotized; disc with several long setae at sides and near apical margin, and with dense, short setae along apical margin; spiculum extremely slender. Receptacle of spermatheca (Fig. <xref ref-type="fig" rid="F2">2H</xref>) strongly swollen; pump slender and strongly curved; proximal spermathecal duct deeply inserted into receptacle, narrow and short.</p><fig id="F1" position="float" orientation="portrait"><object-id xmlns:xlink="http://www.w3.org/1999/xlink" content-type="doi" xlink:type="simple">10.3897/zookeys.912.47719.figure1</object-id><object-id xmlns:xlink="http://www.w3.org/1999/xlink" content-type="arpha" xlink:type="simple">23029C30-7279-5F52-BAA2-6D255C00FBC3</object-id><label>Figure 1.</label><caption><p>Habitus of <italic><tp:taxon-name><tp:taxon-name-part taxon-name-part-type="genus" reg="Theopea">Theopea</tp:taxon-name-part> <tp:taxon-name-part taxon-name-part-type="species" reg="bicolor">bicolor</tp:taxon-name-part></tp:taxon-name></italic>, <italic><tp:taxon-name><tp:taxon-name-part taxon-name-part-type="genus" reg="Theopea">T.</tp:taxon-name-part> <tp:taxon-name-part taxon-name-part-type="species" reg="bicoloroides">bicoloroides</tp:taxon-name-part></tp:taxon-name></italic> sp. nov., and <italic><tp:taxon-name><tp:taxon-name-part taxon-name-part-type="genus" reg="Theopea">T.</tp:taxon-name-part> <tp:taxon-name-part taxon-name-part-type="species" reg="mouhoti">mouhoti</tp:taxon-name-part></tp:taxon-name></italic>. <bold>A</bold><italic><tp:taxon-name><tp:taxon-name-part taxon-name-part-type="genus" reg="Theopea">T.</tp:taxon-name-part> <tp:taxon-name-part taxon-name-part-type="species" reg="bicolor">bicolor</tp:taxon-name-part></tp:taxon-name></italic>, male, dorsal view <bold>B</bold> Same, ventral view <bold>C</bold><italic><tp:taxon-name><tp:taxon-name-part taxon-name-part-type="genus" reg="Theopea">T.</tp:taxon-name-part> <tp:taxon-name-part taxon-name-part-type="species" reg="bicolor">bicolor</tp:taxon-name-part></tp:taxon-name></italic>, female, dorsal view <bold>D</bold><italic><tp:taxon-name><tp:taxon-name-part taxon-name-part-type="genus" reg="Theopea">T.</tp:taxon-name-part> <tp:taxon-name-part taxon-name-part-type="species" reg="bicoloroides">bicoloroides</tp:taxon-name-part></tp:taxon-name></italic> sp. nov., male, dorsal view <bold>E</bold> Same, ventral view <bold>F</bold><italic><tp:taxon-name><tp:taxon-name-part taxon-name-part-type="genus" reg="Theopea">T.</tp:taxon-name-part> <tp:taxon-name-part taxon-name-part-type="species" reg="bicoloroides">bicoloroides</tp:taxon-name-part></tp:taxon-name></italic> sp. nov., female, dorsal view <bold>G</bold><italic><tp:taxon-name><tp:taxon-name-part taxon-name-part-type="genus" reg="Theopea">T.</tp:taxon-name-part> <tp:taxon-name-part taxon-name-part-type="species" reg="mouhoti">mouhoti</tp:taxon-name-part></tp:taxon-name></italic>, male <bold>H</bold> Same, ventral view <bold>I</bold><italic><tp:taxon-name><tp:taxon-name-part taxon-name-part-type="genus" reg="Theopea">T.</tp:taxon-name-part> <tp:taxon-name-part taxon-name-part-type="species" reg="mouhoti">mouhoti</tp:taxon-name-part></tp:taxon-name></italic>, female, dorsal view.</p></caption><graphic xmlns:xlink="http://www.w3.org/1999/xlink" xlink:href="zookeys-912-065-g001.jpg" position="float" orientation="portrait" xlink:type="simple" id="oo_380656.jpg"><uri content-type="original_file" xlink:type="simple">https://binary.pensoft.net/fig/380656</uri></graphic></fig><fig id="F2" position="float" orientation="portrait"><object-id xmlns:xlink="http://www.w3.org/1999/xlink" content-type="doi" xlink:type="simple">10.3897/zookeys.912.47719.figure2</object-id><object-id xmlns:xlink="http://www.w3.org/1999/xlink" content-type="arpha" xlink:type="simple">B3CD6267-3E35-5D23-88DD-C41253D1BF0B</object-id><label>Figure 2.</label><caption><p>Diagnostic characters of <italic><tp:taxon-name><tp:taxon-name-part taxon-name-part-type="genus" reg="Theopea">Theopea</tp:taxon-name-part> <tp:taxon-name-part taxon-name-part-type="species" reg="bicolor">bicolor</tp:taxon-name-part></tp:taxon-name></italic>. <bold>A</bold> Antenna, male <bold>B</bold> Antenna, female <bold>C</bold> Aedeagus, dorsal view <bold>D</bold> Aedeagus, lateral view <bold>E</bold> Aedeagus, ventral view <bold>F</bold> Abdominal ventrite VIII <bold>G</bold> Gonocoxae <bold>H</bold> Spermatheca.</p></caption><graphic xmlns:xlink="http://www.w3.org/1999/xlink" xlink:href="zookeys-912-065-g002.jpg" position="float" orientation="portrait" xlink:type="simple" id="oo_380657.jpg"><uri content-type="original_file" xlink:type="simple">https://binary.pensoft.net/fig/380657</uri></graphic></fig></tp:treatment-sec><tp:treatment-sec sec-type="remarks" id="SECID0EFWAE"><title>Remarks.</title><p>Populations from Laos and southwest China were misidentified. They represent <italic><tp:taxon-name><tp:taxon-name-part taxon-name-part-type="genus" reg="Theopea">Theopea</tp:taxon-name-part> <tp:taxon-name-part taxon-name-part-type="species" reg="bicoloroides">bicoloroides</tp:taxon-name-part></tp:taxon-name></italic> sp. nov. (see below).</p></tp:treatment-sec><tp:treatment-sec sec-type="diagnosis" id="SECID0EWWAE"><title>Diagnosis.</title><p><italic><tp:taxon-name><tp:taxon-name-part taxon-name-part-type="genus" reg="Theopea">Theopea</tp:taxon-name-part> <tp:taxon-name-part taxon-name-part-type="species" reg="bicolor">bicolor</tp:taxon-name-part></tp:taxon-name></italic> Kimoto, <italic><tp:taxon-name><tp:taxon-name-part taxon-name-part-type="genus" reg="Theopea">T.</tp:taxon-name-part> <tp:taxon-name-part taxon-name-part-type="species" reg="bicoloroides">bicoloroides</tp:taxon-name-part></tp:taxon-name></italic> sp. nov., and <italic><tp:taxon-name><tp:taxon-name-part taxon-name-part-type="genus" reg="Theopea">T.</tp:taxon-name-part> <tp:taxon-name-part taxon-name-part-type="species" reg="mouhoti">mouhoti</tp:taxon-name-part></tp:taxon-name></italic> Baly are characterized by their reddish brown elytra. <italic><tp:taxon-name><tp:taxon-name-part taxon-name-part-type="genus" reg="Theopea">Theopea</tp:taxon-name-part> <tp:taxon-name-part taxon-name-part-type="species" reg="bicolor">bicolor</tp:taxon-name-part></tp:taxon-name></italic> and <italic><tp:taxon-name><tp:taxon-name-part taxon-name-part-type="genus" reg="Theopea">T.</tp:taxon-name-part> <tp:taxon-name-part taxon-name-part-type="species" reg="bicoloroides">bicoloroides</tp:taxon-name-part></tp:taxon-name></italic> sp. nov. (Fig. <xref ref-type="fig" rid="F1">1A–F</xref>) can be easily separately from <italic><tp:taxon-name><tp:taxon-name-part taxon-name-part-type="genus" reg="Theopea">T.</tp:taxon-name-part> <tp:taxon-name-part taxon-name-part-type="species" reg="mouhoti">mouhoti</tp:taxon-name-part></tp:taxon-name></italic> (Fig. <xref ref-type="fig" rid="F1">1G–I</xref>) by the dark brown or blackish brown head, prothorax, and scutellum, and indistinct ridges in the elytra. Besides, males of <italic><tp:taxon-name><tp:taxon-name-part taxon-name-part-type="genus" reg="Theopea">T.</tp:taxon-name-part> <tp:taxon-name-part taxon-name-part-type="species" reg="bicolor">bicolor</tp:taxon-name-part></tp:taxon-name></italic> and <italic><tp:taxon-name><tp:taxon-name-part taxon-name-part-type="genus" reg="Theopea">T.</tp:taxon-name-part> <tp:taxon-name-part taxon-name-part-type="species" reg="bicoloroides">bicoloroides</tp:taxon-name-part></tp:taxon-name></italic> sp. nov. possess a median elongate sclerite internally in the aedeagus that is covered with transverse rows of hair-like setae (Figs <xref ref-type="fig" rid="F2">2C, D</xref>; <xref ref-type="fig" rid="F3">3C, D</xref>). This differs from those of <italic><tp:taxon-name><tp:taxon-name-part taxon-name-part-type="genus" reg="Theopea">T.</tp:taxon-name-part> <tp:taxon-name-part taxon-name-part-type="species" reg="mouhoti">mouhoti</tp:taxon-name-part></tp:taxon-name></italic>, which lacks such hair-like setae (Fig. <xref ref-type="fig" rid="F4">4C, D</xref>). <italic><tp:taxon-name><tp:taxon-name-part taxon-name-part-type="genus" reg="Theopea">Theopea</tp:taxon-name-part> <tp:taxon-name-part taxon-name-part-type="species" reg="bicolor">bicolor</tp:taxon-name-part></tp:taxon-name></italic> differs from <italic><tp:taxon-name><tp:taxon-name-part taxon-name-part-type="genus" reg="Theopea">T.</tp:taxon-name-part> <tp:taxon-name-part taxon-name-part-type="species" reg="bicoloroides">bicoloroides</tp:taxon-name-part></tp:taxon-name></italic> sp. nov. by the relatively slender antennae (Fig. <xref ref-type="fig" rid="F2">2A</xref>) in males (length to width ratios of antennomeres V-X more than 3.0 in <italic><tp:taxon-name><tp:taxon-name-part taxon-name-part-type="genus" reg="Theopea">T.</tp:taxon-name-part> <tp:taxon-name-part taxon-name-part-type="species" reg="bicolor">bicolor</tp:taxon-name-part></tp:taxon-name></italic>, relatively broader antenna (Fig. <xref ref-type="fig" rid="F3">3A</xref>), less than 3.0 in <italic><tp:taxon-name><tp:taxon-name-part taxon-name-part-type="genus" reg="Theopea">T.</tp:taxon-name-part> <tp:taxon-name-part taxon-name-part-type="species" reg="bicoloroides">bicoloroides</tp:taxon-name-part></tp:taxon-name></italic> sp. nov.), the narrowly rounded apex of the ventral surface of the aedeagus (Fig. <xref ref-type="fig" rid="F2">2E</xref>) (broadly rounded apex of aedeagus in <italic><tp:taxon-name><tp:taxon-name-part taxon-name-part-type="genus" reg="Theopea">T.</tp:taxon-name-part> <tp:taxon-name-part taxon-name-part-type="species" reg="bicoloroides">bicoloroides</tp:taxon-name-part></tp:taxon-name></italic> sp. nov. (Fig. <xref ref-type="fig" rid="F3">3E</xref>)), endophallic sclerite broad and without longitudinal groove in lateral view (Fig. <xref ref-type="fig" rid="F2">2D</xref>) (dorso-ventrally flattened and with longitudinal groove in lateral view in <italic><tp:taxon-name><tp:taxon-name-part taxon-name-part-type="genus" reg="Theopea">T.</tp:taxon-name-part> <tp:taxon-name-part taxon-name-part-type="species" reg="bicoloroides">bicoloroides</tp:taxon-name-part></tp:taxon-name></italic> sp. nov. (Fig. <xref ref-type="fig" rid="F3">3D</xref>)), and slender notch at apex of gonocoxae (Fig. <xref ref-type="fig" rid="F2">2G</xref>) (broad notch at apex of gonocoxae in <italic><tp:taxon-name><tp:taxon-name-part taxon-name-part-type="genus" reg="Theopea">T.</tp:taxon-name-part> <tp:taxon-name-part taxon-name-part-type="species" reg="bicoloroides">bicoloroides</tp:taxon-name-part></tp:taxon-name></italic> sp. nov. (Fig. <xref ref-type="fig" rid="F3">3G</xref>)).</p></tp:treatment-sec><tp:treatment-sec sec-type="distribution" id="SECID0EA5AE"><title>Distribution.</title><p>Thailand, Vietnam.</p></tp:treatment-sec><tp:treatment-sec><!--Section generated to contain objects referenced in tp:taxon-treatment.--><fig id="F3" position="float" orientation="portrait"><object-id xmlns:xlink="http://www.w3.org/1999/xlink" content-type="doi" xlink:type="simple">10.3897/zookeys.912.47719.figure3</object-id><object-id xmlns:xlink="http://www.w3.org/1999/xlink" content-type="arpha" xlink:type="simple">C2FCFE84-548A-56B5-9E48-95637521FDE2</object-id><label>Figure 3.</label><caption><p>Diagnostic characters of <italic><tp:taxon-name><tp:taxon-name-part taxon-name-part-type="genus" reg="Theopea">Theopea</tp:taxon-name-part> <tp:taxon-name-part taxon-name-part-type="species" reg="bicoloroides">bicoloroides</tp:taxon-name-part></tp:taxon-name></italic> sp. nov. <bold>A</bold> Antenna, male <bold>B</bold> Antenna, female <bold>C</bold> Aedeagus, dorsal view <bold>D</bold> Aedeagus, lateral view <bold>E</bold> Aedeagus, ventral view <bold>F</bold> Abdominal ventrite VIII <bold>G</bold> Gonocoxae <bold>H</bold> Spermatheca.</p></caption><graphic xmlns:xlink="http://www.w3.org/1999/xlink" xlink:href="zookeys-912-065-g003.jpg" position="float" orientation="portrait" xlink:type="simple" id="oo_380658.jpg"><uri content-type="original_file" xlink:type="simple">https://binary.pensoft.net/fig/380658</uri></graphic></fig><fig id="F4" position="float" orientation="portrait"><object-id xmlns:xlink="http://www.w3.org/1999/xlink" content-type="doi" xlink:type="simple">10.3897/zookeys.912.47719.figure4</object-id><object-id xmlns:xlink="http://www.w3.org/1999/xlink" content-type="arpha" xlink:type="simple">84EA6343-183E-53DA-8F5B-9D80FE6BA7B5</object-id><label>Figure 4.</label><caption><p>Diagnostic characters of <italic><tp:taxon-name><tp:taxon-name-part taxon-name-part-type="genus" reg="Theopea">Theopea</tp:taxon-name-part> <tp:taxon-name-part taxon-name-part-type="species" reg="mouhoti">mouhoti</tp:taxon-name-part></tp:taxon-name></italic>. <bold>A</bold> Antenna, male <bold>B</bold> Antenna, female <bold>C</bold> Aedeagus, dorsal view <bold>D</bold> Same, lateral view <bold>E</bold> Same, ventral view <bold>F</bold> Aedeagus, variation, ventral view <bold>G</bold> Abdominal ventrite VIII <bold>H</bold> Gonocoxae <bold>I</bold> Spermatheca.</p></caption><graphic xmlns:xlink="http://www.w3.org/1999/xlink" xlink:href="zookeys-912-065-g004.jpg" position="float" orientation="portrait" xlink:type="simple" id="oo_380659.jpg"><uri content-type="original_file" xlink:type="simple">https://binary.pensoft.net/fig/380659</uri></graphic></fig></tp:treatment-sec></tp:taxon-treatment>
