# Supplementary material for: Revision of the Theopea genus group (Coleoptera, Chrysomelidae, Galerucinae), part III: Descriptions of two new genera and nine new species
Source: Zookeys. 2020 Feb 17;912:65–124. doi: 10.3897/zookeys.912.47719 (PMC7040049; doi:10.3897/zookeys.912.47719)
Supplement: XML Treatment for Theopea mouhoti [file zookeys.912.47719-treatment3.xml]

<!DOCTYPE tp:taxon-treatment
  PUBLIC "-//TaxonX//DTD Taxonomic Treatment Publishing DTD v0 20100105//EN" "tax-treatment-NSO.dtd">
<tp:taxon-treatment xmlns:tp="http://www.plazi.org/taxpub"><tp:treatment-meta><kwd-group><label>Taxon classification</label><kwd><named-content xmlns:xlink="http://www.w3.org/1999/xlink" content-type="kingdom">Animalia</named-content></kwd><kwd><named-content xmlns:xlink="http://www.w3.org/1999/xlink" content-type="order">Coleoptera</named-content></kwd><kwd><named-content xmlns:xlink="http://www.w3.org/1999/xlink" content-type="family">Chrysomelidae</named-content></kwd></kwd-group><mixed-citation publication-type="journal"><person-group><name><surname>Lee</surname><given-names>Chi-Feng</given-names></name><name><surname>Bezděk</surname><given-names>Jan</given-names></name></person-group><article-title>Revision of the <italic><tp:taxon-name><tp:taxon-name-part taxon-name-part-type="genus" reg="Theopea">Theopea</tp:taxon-name-part></tp:taxon-name></italic> genus group (<tp:taxon-name><tp:taxon-name-part taxon-name-part-type="order">Coleoptera</tp:taxon-name-part></tp:taxon-name>, <tp:taxon-name><tp:taxon-name-part taxon-name-part-type="family">Chrysomelidae</tp:taxon-name-part></tp:taxon-name>, <tp:taxon-name><tp:taxon-name-part taxon-name-part-type="subfamily">Galerucinae</tp:taxon-name-part></tp:taxon-name>), part III: Descriptions of two new genera and nine new species</article-title><source>Zookeys</source><day>17</day><month>2</month><year>2020</year><volume>912</volume><fpage>65</fpage><lpage>124</lpage><pub-id pub-id-type="doi">10.3897/zookeys.912.47719</pub-id></mixed-citation></tp:treatment-meta><tp:nomenclature><tp:taxon-name><object-id xmlns:xlink="http://www.w3.org/1999/xlink" content-type="arpha" xlink:type="simple">177CACE4-373A-5708-864B-F61B0A5A9451</object-id>
            <tp:taxon-name-part taxon-name-part-type="genus" reg="Theopea">Theopea</tp:taxon-name-part>
            <tp:taxon-name-part taxon-name-part-type="species" reg="mouhoti">mouhoti</tp:taxon-name-part>
          </tp:taxon-name><tp:taxon-authority>Baly, 1864</tp:taxon-authority><xref ref-type="fig" rid="F1">Figs 1G–I</xref><xref ref-type="fig" rid="F4">, 4</xref><tp:nomenclature-citation-list><tp:nomenclature-citation><tp:taxon-name>
                <tp:taxon-name-part taxon-name-part-type="genus" reg="Theopea">Theopea</tp:taxon-name-part> <tp:taxon-name-part taxon-name-part-type="species" reg="mouhoti">mouhoti</tp:taxon-name-part></tp:taxon-name><comment>Baly, 1864: 238 (Thailand); Wilcox, 1973: 631 (catalogue); Kimoto, 1989: 200 (Laos); Staines &amp; Staines, 1999: 522 (catalogue).</comment></tp:nomenclature-citation></tp:nomenclature-citation-list></tp:nomenclature><tp:treatment-sec sec-type="Types" id="SECID0EWPAG"><title>Types.</title><p>Holotype ♂ (<named-content xmlns:xlink="http://www.w3.org/1999/xlink" content-type="dwc:institutional_code" xlink:type="simple">NHMUK</named-content>, by monotypy), labeled: “Type [p, w, circle label with red border] // Theopea / Mouhoti / Baly / Siam [h, g] // Baly Coll. [p, w]”.</p></tp:treatment-sec><tp:treatment-sec sec-type="material" id="SECID0EHQAG"><title>Other specimens examined.</title><p><bold>CAMBODIA</bold>. 1♂ (<named-content xmlns:xlink="http://www.w3.org/1999/xlink" content-type="dwc:institutional_code" xlink:type="simple">NHMUK</named-content>), Chautd; <bold>LAOS</bold>. Attapu: 5♂♂, 2♀♀ (<named-content xmlns:xlink="http://www.w3.org/1999/xlink" content-type="dwc:institutional_code" xlink:type="simple">NHMUK</named-content>), Bolaven Plateau, 15 km SE of Ban Huangkong, Nong Lom (Lake) env., <named-content xmlns:xlink="http://www.w3.org/1999/xlink" content-type="dwc:verbatimCoordinates" xlink:type="simple"><named-content content-type="geo-json" specific-use="{&#34;type&#34;:&#34;Point&#34;,&#34;coordinates&#34;:[106.583333,15.033333]}" id="NCID0E5QAG" xlink:type="simple">15°02’N 106°35’E</named-content></named-content>, 800 m, 18-30.IV.1999, leg. E. Jendek and O. Šauša; Boli Kham Xai: 1♂, 3♀♀ (<abbrev xmlns:xlink="http://www.w3.org/1999/xlink" xlink:title="Ron Beenen collection, Nieuwegein, The Netherlands" id="ABBRID0EDRAG" xlink:type="simple">RBCN</abbrev>), Ban Nok env., <named-content xmlns:xlink="http://www.w3.org/1999/xlink" content-type="dwc:verbatimCoordinates" xlink:type="simple"><named-content content-type="geo-json" specific-use="{&#34;type&#34;:&#34;Point&#34;,&#34;coordinates&#34;:[104.468333,18.145000]}" id="NCID0EKRAG" xlink:type="simple">18°08.7’N 104°28.1’E</named-content></named-content>, Route no 8, 220 m, 9-14.V.1998, leg. E. Jendek, and O. Šauša; Champasak: 4♀♀ (<named-content xmlns:xlink="http://www.w3.org/1999/xlink" content-type="dwc:institutional_code" xlink:type="simple">NHMB</named-content>), Ban Nong Panouan env., 15°02’N 106°31-34’E, 770-800 m, leg. M. Geiser and D. Hauck; Khammouane: 2♂♂, 8♀♀ (<named-content xmlns:xlink="http://www.w3.org/1999/xlink" content-type="dwc:institutional_code" xlink:type="simple">NHMB</named-content>), Ban Khoun Ngeun, <named-content xmlns:xlink="http://www.w3.org/1999/xlink" content-type="dwc:verbatimCoordinates" xlink:type="simple"><named-content content-type="geo-json" specific-use="{&#34;type&#34;:&#34;Point&#34;,&#34;coordinates&#34;:[104.483333,18.116667]}" id="NCID0EESAG" xlink:type="simple">18°07’N 104°29’E</named-content></named-content>, 200 m, 24-29.IV.2001, leg. Pacholátko; Vientiane: 1♂ (<named-content xmlns:xlink="http://www.w3.org/1999/xlink" content-type="dwc:institutional_code" xlink:type="simple">ZSM</named-content>), III.-VI.1963 (identified by <xref ref-type="bibr" rid="B10">Kimoto (1989)</xref>; <bold>THAILAND</bold>. 4♂♂ (<named-content xmlns:xlink="http://www.w3.org/1999/xlink" content-type="dwc:institutional_code" xlink:type="simple">NHMUK</named-content>); Loei: 1♀ (<abbrev xmlns:xlink="http://www.w3.org/1999/xlink" xlink:title="Ron Beenen collection, Nieuwegein, The Netherlands" id="ABBRID0EZSAG" xlink:type="simple">RBCN</abbrev>), Phu Rua N.P., <named-content xmlns:xlink="http://www.w3.org/1999/xlink" content-type="dwc:verbatimCoordinates" xlink:type="simple"><named-content content-type="geo-json" specific-use="{&#34;type&#34;:&#34;Point&#34;,&#34;coordinates&#34;:[101.350000,17.500000]}" id="NCID0EATAG" xlink:type="simple">17°30’N 101°21’E</named-content></named-content>, 6-9.IV.1999, leg. M. Říha.</p></tp:treatment-sec><tp:treatment-sec sec-type="redescription" id="SECID0EFTAG"><title>Redescription.</title><p>Length 6.5–8.0 mm, width 2.4–3.1 mm. Body color (Fig. <xref ref-type="fig" rid="F1">1G–I</xref>) reddish brown; meso- and metathoracic ventrites, abdomen, and legs dark brown or blackish brown; antenna black but antennomere XI reddish brown. Antennae filiform in males, but antennomere VI–VIII moderately swollen (Fig. <xref ref-type="fig" rid="F4">4A</xref>), length ratios of antennomeres I–XI 1.0: 0.3: 0.7: 0.9: 1.0: 1.0: 1.0: 1.0: 0.9: 0.8: 1.1, length to width ratios of antennomeres I–XI 3.3: 1.5: 2.8: 3.1: 3.1: 2.8: 2.6: 2.6: 3.0: 3.0: 4.5; filiform in females (Fig. <xref ref-type="fig" rid="F4">4B</xref>), length ratios of antennomeres I–XI 1.0: 0.3: 0.7: 0.9: 0.9: 0.9: 0.9: 0.9: 0.8: 0.8: 1.0, length to width ratios of antennomeres I–XI 3.2: 1.5: 2.8: 3.7: 3.6: 3.6: 3.6: 3.5: 3.8: 3.9: 4.6. Elytra elongate, parallel-sided, 1.8-2.0× longer than wide; disc with dense, coarse punctures, arranged into longitudinal rows, with one distinct longitudinal ridge between two longitudinal rows of punctures. Tarsomeres I of front legs swollen in males; subparallel in females. Aedeagus (Fig. <xref ref-type="fig" rid="F4">4C–E</xref>) slender, 8.4× longer than wide; sides widest at middle, gradually narrowed towards basal 1/4, moderately and apically narrowed, apex with shallow notch; tectum well sclerotized, basally broadened, broader than aedeagus, with hollow area behind base of tectum; moderately curved in lateral view; ventral surface with deep notch from near apex, apically extending into basal opening, more approximate in apical 1/5; triangular sclerites small; internal sac with one median, elongate sclerite, 0.5× as long as aedeagus, apically tapering from basal 1/3, apex acute, connected by short, broad sclerite at base; with one pair of elongate, longitudinal rows of stout setae, and one pair of short, longitudinal rows of stout setae dorsally and basally. Gonocoxae (Fig. <xref ref-type="fig" rid="F4">4H</xref>) elongate, widest at apical 1/9, both gonocoxae combined from basal 1/7 to apical 1/7; apices narrowly rounded, each gonocoxa with eight setae along lateral margin from apex to apical 1/6; with one pair of short lateral processes at basal 2/5. Ventrite VIII (Fig. <xref ref-type="fig" rid="F4">4G</xref>) elongate and well sclerotized; disc with several long setae at sides and near apical margin, and with dense, short setae along apical margin; spiculum extremely slender. Receptacle of spermatheca (Fig. <xref ref-type="fig" rid="F4">4I</xref>) strongly swollen; pump slender and strongly curved; proximal spermathecal duct deeply inserted into receptacle, narrow and short.</p><fig id="F4" position="float" orientation="portrait"><object-id xmlns:xlink="http://www.w3.org/1999/xlink" content-type="doi" xlink:type="simple">10.3897/zookeys.912.47719.figure4</object-id><object-id xmlns:xlink="http://www.w3.org/1999/xlink" content-type="arpha" xlink:type="simple">84EA6343-183E-53DA-8F5B-9D80FE6BA7B5</object-id><label>Figure 4.</label><caption><p>Diagnostic characters of <italic><tp:taxon-name><tp:taxon-name-part taxon-name-part-type="genus" reg="Theopea">Theopea</tp:taxon-name-part> <tp:taxon-name-part taxon-name-part-type="species" reg="mouhoti">mouhoti</tp:taxon-name-part></tp:taxon-name></italic>. <bold>A</bold> Antenna, male <bold>B</bold> Antenna, female <bold>C</bold> Aedeagus, dorsal view <bold>D</bold> Same, lateral view <bold>E</bold> Same, ventral view <bold>F</bold> Aedeagus, variation, ventral view <bold>G</bold> Abdominal ventrite VIII <bold>H</bold> Gonocoxae <bold>I</bold> Spermatheca.</p></caption><graphic xmlns:xlink="http://www.w3.org/1999/xlink" xlink:href="zookeys-912-065-g004.jpg" position="float" orientation="portrait" xlink:type="simple" id="oo_380659.jpg"><uri content-type="original_file" xlink:type="simple">https://binary.pensoft.net/fig/380659</uri></graphic></fig></tp:treatment-sec><tp:treatment-sec sec-type="variation" id="SECID0ERVAG"><title>Variations.</title><p>Males of Laos have apically tapering and truncate apex of aedeagus and its ventral surface have median notch not extending into basal opening (Fig. <xref ref-type="fig" rid="F4">4F</xref>).</p></tp:treatment-sec><tp:treatment-sec sec-type="diagnosis" id="SECID0E2VAG"><title>Diagnosis.</title><p><italic><tp:taxon-name><tp:taxon-name-part taxon-name-part-type="genus" reg="Theopea">Theopea</tp:taxon-name-part> <tp:taxon-name-part taxon-name-part-type="species" reg="mouhoti">mouhoti</tp:taxon-name-part></tp:taxon-name></italic> Baly, <italic><tp:taxon-name><tp:taxon-name-part taxon-name-part-type="genus" reg="Theopea">T.</tp:taxon-name-part> <tp:taxon-name-part taxon-name-part-type="species" reg="bicolor">bicolor</tp:taxon-name-part></tp:taxon-name></italic> Kimoto, and <italic><tp:taxon-name><tp:taxon-name-part taxon-name-part-type="genus" reg="Theopea">T.</tp:taxon-name-part> <tp:taxon-name-part taxon-name-part-type="species" reg="bicoloroides">bicoloroides</tp:taxon-name-part></tp:taxon-name></italic> sp. nov. are characterized by their reddish brown elytra. <italic><tp:taxon-name><tp:taxon-name-part taxon-name-part-type="genus" reg="Theopea">Theopea</tp:taxon-name-part> <tp:taxon-name-part taxon-name-part-type="species" reg="mouhoti">mouhoti</tp:taxon-name-part></tp:taxon-name></italic> (Fig. <xref ref-type="fig" rid="F1">1G–I</xref>) can be easily separately from <italic><tp:taxon-name><tp:taxon-name-part taxon-name-part-type="genus" reg="Theopea">Theopea</tp:taxon-name-part> <tp:taxon-name-part taxon-name-part-type="species" reg="bicolor">bicolor</tp:taxon-name-part></tp:taxon-name></italic> and <italic><tp:taxon-name><tp:taxon-name-part taxon-name-part-type="genus" reg="Theopea">T.</tp:taxon-name-part> <tp:taxon-name-part taxon-name-part-type="species" reg="bicoloroides">bicoloroides</tp:taxon-name-part></tp:taxon-name></italic> sp. nov. (Fig. <xref ref-type="fig" rid="F1">1A–F</xref>) by the reddish brown head, prothorax, and scutellum, and distinct and convex ridges on the elytra. Further, males of <italic><tp:taxon-name><tp:taxon-name-part taxon-name-part-type="genus" reg="Theopea">T.</tp:taxon-name-part> <tp:taxon-name-part taxon-name-part-type="species" reg="mouhoti">mouhoti</tp:taxon-name-part></tp:taxon-name></italic> have median elongate internal aedeagal sclerites without transverse rows of hair-like setae (Fig. <xref ref-type="fig" rid="F4">4C, D</xref>). This differs from those of <italic><tp:taxon-name><tp:taxon-name-part taxon-name-part-type="genus" reg="Theopea">T.</tp:taxon-name-part> <tp:taxon-name-part taxon-name-part-type="species" reg="bicolor">bicolor</tp:taxon-name-part></tp:taxon-name></italic> and <italic><tp:taxon-name><tp:taxon-name-part taxon-name-part-type="genus" reg="Theopea">T.</tp:taxon-name-part> <tp:taxon-name-part taxon-name-part-type="species" reg="bicoloroides">bicoloroides</tp:taxon-name-part></tp:taxon-name></italic> sp. nov., which possess a median elongate internal aedeagal sclerite with hair-like setae in transverse rows (Figs <xref ref-type="fig" rid="F2">2C, D</xref>; <xref ref-type="fig" rid="F3">3C, D</xref>).</p></tp:treatment-sec><tp:treatment-sec sec-type="distribution" id="SECID0EYZAG"><title>Distribution.</title><p>Cambodia, Laos, Thailand.</p></tp:treatment-sec><tp:treatment-sec><!--Section generated to contain objects referenced in tp:taxon-treatment.--><fig id="F1" position="float" orientation="portrait"><object-id xmlns:xlink="http://www.w3.org/1999/xlink" content-type="doi" xlink:type="simple">10.3897/zookeys.912.47719.figure1</object-id><object-id xmlns:xlink="http://www.w3.org/1999/xlink" content-type="arpha" xlink:type="simple">23029C30-7279-5F52-BAA2-6D255C00FBC3</object-id><label>Figure 1.</label><caption><p>Habitus of <italic><tp:taxon-name><tp:taxon-name-part taxon-name-part-type="genus" reg="Theopea">Theopea</tp:taxon-name-part> <tp:taxon-name-part taxon-name-part-type="species" reg="bicolor">bicolor</tp:taxon-name-part></tp:taxon-name></italic>, <italic><tp:taxon-name><tp:taxon-name-part taxon-name-part-type="genus" reg="Theopea">T.</tp:taxon-name-part> <tp:taxon-name-part taxon-name-part-type="species" reg="bicoloroides">bicoloroides</tp:taxon-name-part></tp:taxon-name></italic> sp. nov., and <italic><tp:taxon-name><tp:taxon-name-part taxon-name-part-type="genus" reg="Theopea">T.</tp:taxon-name-part> <tp:taxon-name-part taxon-name-part-type="species" reg="mouhoti">mouhoti</tp:taxon-name-part></tp:taxon-name></italic>. <bold>A</bold><italic><tp:taxon-name><tp:taxon-name-part taxon-name-part-type="genus" reg="Theopea">T.</tp:taxon-name-part> <tp:taxon-name-part taxon-name-part-type="species" reg="bicolor">bicolor</tp:taxon-name-part></tp:taxon-name></italic>, male, dorsal view <bold>B</bold> Same, ventral view <bold>C</bold><italic><tp:taxon-name><tp:taxon-name-part taxon-name-part-type="genus" reg="Theopea">T.</tp:taxon-name-part> <tp:taxon-name-part taxon-name-part-type="species" reg="bicolor">bicolor</tp:taxon-name-part></tp:taxon-name></italic>, female, dorsal view <bold>D</bold><italic><tp:taxon-name><tp:taxon-name-part taxon-name-part-type="genus" reg="Theopea">T.</tp:taxon-name-part> <tp:taxon-name-part taxon-name-part-type="species" reg="bicoloroides">bicoloroides</tp:taxon-name-part></tp:taxon-name></italic> sp. nov., male, dorsal view <bold>E</bold> Same, ventral view <bold>F</bold><italic><tp:taxon-name><tp:taxon-name-part taxon-name-part-type="genus" reg="Theopea">T.</tp:taxon-name-part> <tp:taxon-name-part taxon-name-part-type="species" reg="bicoloroides">bicoloroides</tp:taxon-name-part></tp:taxon-name></italic> sp. nov., female, dorsal view <bold>G</bold><italic><tp:taxon-name><tp:taxon-name-part taxon-name-part-type="genus" reg="Theopea">T.</tp:taxon-name-part> <tp:taxon-name-part taxon-name-part-type="species" reg="mouhoti">mouhoti</tp:taxon-name-part></tp:taxon-name></italic>, male <bold>H</bold> Same, ventral view <bold>I</bold><italic><tp:taxon-name><tp:taxon-name-part taxon-name-part-type="genus" reg="Theopea">T.</tp:taxon-name-part> <tp:taxon-name-part taxon-name-part-type="species" reg="mouhoti">mouhoti</tp:taxon-name-part></tp:taxon-name></italic>, female, dorsal view.</p></caption><graphic xmlns:xlink="http://www.w3.org/1999/xlink" xlink:href="zookeys-912-065-g001.jpg" position="float" orientation="portrait" xlink:type="simple" id="oo_380656.jpg"><uri content-type="original_file" xlink:type="simple">https://binary.pensoft.net/fig/380656</uri></graphic></fig><fig id="F2" position="float" orientation="portrait"><object-id xmlns:xlink="http://www.w3.org/1999/xlink" content-type="doi" xlink:type="simple">10.3897/zookeys.912.47719.figure2</object-id><object-id xmlns:xlink="http://www.w3.org/1999/xlink" content-type="arpha" xlink:type="simple">B3CD6267-3E35-5D23-88DD-C41253D1BF0B</object-id><label>Figure 2.</label><caption><p>Diagnostic characters of <italic><tp:taxon-name><tp:taxon-name-part taxon-name-part-type="genus" reg="Theopea">Theopea</tp:taxon-name-part> <tp:taxon-name-part taxon-name-part-type="species" reg="bicolor">bicolor</tp:taxon-name-part></tp:taxon-name></italic>. <bold>A</bold> Antenna, male <bold>B</bold> Antenna, female <bold>C</bold> Aedeagus, dorsal view <bold>D</bold> Aedeagus, lateral view <bold>E</bold> Aedeagus, ventral view <bold>F</bold> Abdominal ventrite VIII <bold>G</bold> Gonocoxae <bold>H</bold> Spermatheca.</p></caption><graphic xmlns:xlink="http://www.w3.org/1999/xlink" xlink:href="zookeys-912-065-g002.jpg" position="float" orientation="portrait" xlink:type="simple" id="oo_380657.jpg"><uri content-type="original_file" xlink:type="simple">https://binary.pensoft.net/fig/380657</uri></graphic></fig><fig id="F3" position="float" orientation="portrait"><object-id xmlns:xlink="http://www.w3.org/1999/xlink" content-type="doi" xlink:type="simple">10.3897/zookeys.912.47719.figure3</object-id><object-id xmlns:xlink="http://www.w3.org/1999/xlink" content-type="arpha" xlink:type="simple">C2FCFE84-548A-56B5-9E48-95637521FDE2</object-id><label>Figure 3.</label><caption><p>Diagnostic characters of <italic><tp:taxon-name><tp:taxon-name-part taxon-name-part-type="genus" reg="Theopea">Theopea</tp:taxon-name-part> <tp:taxon-name-part taxon-name-part-type="species" reg="bicoloroides">bicoloroides</tp:taxon-name-part></tp:taxon-name></italic> sp. nov. <bold>A</bold> Antenna, male <bold>B</bold> Antenna, female <bold>C</bold> Aedeagus, dorsal view <bold>D</bold> Aedeagus, lateral view <bold>E</bold> Aedeagus, ventral view <bold>F</bold> Abdominal ventrite VIII <bold>G</bold> Gonocoxae <bold>H</bold> Spermatheca.</p></caption><graphic xmlns:xlink="http://www.w3.org/1999/xlink" xlink:href="zookeys-912-065-g003.jpg" position="float" orientation="portrait" xlink:type="simple" id="oo_380658.jpg"><uri content-type="original_file" xlink:type="simple">https://binary.pensoft.net/fig/380658</uri></graphic></fig></tp:treatment-sec><ref-list><ref id="B10"><mixed-citation xmlns:xlink="http://www.w3.org/1999/xlink" xlink:type="simple"><person-group><name name-style="western"><surname>Kimoto</surname><given-names>S</given-names></name></person-group> (<year>1989</year>) <article-title><tp:taxon-name><tp:taxon-name-part taxon-name-part-type="family">Chrysomelidae</tp:taxon-name-part></tp:taxon-name> (<tp:taxon-name><tp:taxon-name-part taxon-name-part-type="order">Coleoptera</tp:taxon-name-part></tp:taxon-name>) of Thailand, Cambodia, Laos, and Vietnam. IV. Gallerucinaea.</article-title><source>Esakia</source><volume>27</volume>: <fpage>1</fpage>–<lpage>241</lpage>.</mixed-citation></ref></ref-list></tp:taxon-treatment>
