# Supplementary material for: Revision of the Theopea genus group (Coleoptera, Chrysomelidae, Galerucinae), part III: Descriptions of two new genera and nine new species
Source: Zookeys. 2020 Feb 17;912:65–124. doi: 10.3897/zookeys.912.47719 (PMC7040049; doi:10.3897/zookeys.912.47719)
Supplement: XML Treatment for Pseudotheopea [file zookeys.912.47719-treatment4.xml]

<!DOCTYPE tp:taxon-treatment
  PUBLIC "-//TaxonX//DTD Taxonomic Treatment Publishing DTD v0 20100105//EN" "tax-treatment-NSO.dtd">
<tp:taxon-treatment xmlns:tp="http://www.plazi.org/taxpub"><tp:treatment-meta><kwd-group><label>Taxon classification</label><kwd><named-content xmlns:xlink="http://www.w3.org/1999/xlink" content-type="kingdom">Animalia</named-content></kwd><kwd><named-content xmlns:xlink="http://www.w3.org/1999/xlink" content-type="order">Coleoptera</named-content></kwd><kwd><named-content xmlns:xlink="http://www.w3.org/1999/xlink" content-type="family">Chrysomelidae</named-content></kwd></kwd-group><mixed-citation publication-type="journal"><person-group><name><surname>Lee</surname><given-names>Chi-Feng</given-names></name><name><surname>Bezděk</surname><given-names>Jan</given-names></name></person-group><article-title>Revision of the <italic><tp:taxon-name><tp:taxon-name-part taxon-name-part-type="genus" reg="Theopea">Theopea</tp:taxon-name-part></tp:taxon-name></italic> genus group (<tp:taxon-name><tp:taxon-name-part taxon-name-part-type="order">Coleoptera</tp:taxon-name-part></tp:taxon-name>, <tp:taxon-name><tp:taxon-name-part taxon-name-part-type="family">Chrysomelidae</tp:taxon-name-part></tp:taxon-name>, <tp:taxon-name><tp:taxon-name-part taxon-name-part-type="subfamily">Galerucinae</tp:taxon-name-part></tp:taxon-name>), part III: Descriptions of two new genera and nine new species</article-title><source>Zookeys</source><day>17</day><month>2</month><year>2020</year><volume>912</volume><fpage>65</fpage><lpage>124</lpage><pub-id pub-id-type="doi">10.3897/zookeys.912.47719</pub-id></mixed-citation></tp:treatment-meta><tp:nomenclature><tp:taxon-name><object-id xmlns:xlink="http://www.w3.org/1999/xlink" content-type="arpha" xlink:type="simple">80496AD4-BB02-568C-9EC2-FF5A487E43C9</object-id>
            <tp:taxon-name-part taxon-name-part-type="genus" reg="Pseudotheopea">Pseudotheopea</tp:taxon-name-part>
            <object-id xmlns:xlink="http://www.w3.org/1999/xlink" content-type="zoobank" xlink:type="simple">http://zoobank.org/94C80C3C-5F26-45CC-B532-AC499817D38D</object-id>
          </tp:taxon-name><tp:taxon-authority>Lee &amp; Bezděk</tp:taxon-authority><tp:taxon-status xmlns:xlink="http://www.w3.org/1999/xlink" xlink:type="simple">gen. nov.</tp:taxon-status></tp:nomenclature><tp:treatment-sec sec-type="type species" id="SECID0EB2AG"><title>Type species.</title><p><italic><tp:taxon-name><tp:taxon-name-part taxon-name-part-type="genus" reg="Theopea">Theopea</tp:taxon-name-part> <tp:taxon-name-part taxon-name-part-type="species" reg="sauteri">sauteri</tp:taxon-name-part></tp:taxon-name></italic> Chûjô, 1935a (here designated)</p></tp:treatment-sec><tp:treatment-sec sec-type="description" id="SECID0ES2AG"><title>Description.</title><p>Body length 4.8–7.2 mm.</p><p><bold><italic>Males</italic></bold>. Head. Eyes moderately large. Anterior part of head not modified or modified (strongly excavated and modified in <italic><tp:taxon-name><tp:taxon-name-part taxon-name-part-type="genus" reg="Pseudotheopea">P.</tp:taxon-name-part> <tp:taxon-name-part taxon-name-part-type="species" reg="costata">costata</tp:taxon-name-part></tp:taxon-name></italic> group). Frontal tubercles prominent, narrow, usually produced at inner anterior angle. Penultimate maxillary palpomere not greatly swollen, apical palpomere conical. Vertex with reticulate microsculpture.</p><p>Antenna 11-segmented, filiform and slender, some antennomeres apically expanded or curved in males; antennomere II very short, III long, 1.7–3.5× longer than II, 0.6–1.0× as long as I, 2.4–3.3× as long as wide.</p><p>Pronotum quadrate or transverse, 1.2–1.3× as wide as long, broadest at middle, with pair of discal depressions. Anterior pronotal border absent. Lateral margins rounded or subparallel. Disc with reticulate microsculpture.</p><p>Elytra. Surface almost glabrous (with scattered erect setae on apical part only) except <italic><tp:taxon-name><tp:taxon-name-part taxon-name-part-type="genus" reg="Pseudotheopea">P.</tp:taxon-name-part> <tp:taxon-name-part taxon-name-part-type="species" reg="similis">similis</tp:taxon-name-part></tp:taxon-name></italic> (Kimoto); punctate and striate, usually with longitudinal ridges between two longitudinal rows of punctures, sometimes ridges reduced or absent in part. Epipleura gradually narrowed to apex. Disc with reticulate microsculpture.</p><p>Legs. Procoxae globular, prosternal process reduced to thin depressed ridge but apically expanded, procoxal cavities closed. Protarsomere I more or less swollen. Metatibia simple, with apical spine. Length of metatarsomere I nearly equal to following tarsomeres combined. Tarsal claws appendiculate with basal tooth small and rounded. Metatarsomere I simple.</p><p>Abdomen. Last ventrite apically trilobate.</p><p>Aedeagus always ventrally flattened, apex with shallow notch. Ventral surface with wide groove, with a constriction formed by two small triangular sclerites that are elongate in some species. Internal sac with median elongate sclerite, divided into two parts; sometimes with single or paired hook-like or longitudinal and apically tapering sclerites.</p><p><bold><italic>Females.</italic></bold> Antenna slender, unmodified. Protarsomere I not modified. Posterior margin of last ventrite regularly rounded, without incisions. Spermatheca with small receptacle and C-shaped pump. Gonocoxae bifurcate basally, apically convergent, apical part usually with eight long setae. Ventrite VIII longitudinal, longer setae laterally, shorter setae along apical margin, spiculum 1.6-3.5× as long as ventrite VIII.</p></tp:treatment-sec><tp:treatment-sec sec-type="Differential diagnosis" id="SECID0EC4AG"><title>Differential diagnosis.</title><p>This new genus possesses the following characters shared with <italic><tp:taxon-name><tp:taxon-name-part taxon-name-part-type="genus" reg="Theopea">Theopea</tp:taxon-name-part></tp:taxon-name></italic> Baly: the punctures on the elytra are striate, with ridges between two longitudinal rows of punctures; spaces between longitudinal rows of punctures broader when ridges are reduced or absent. But <italic><tp:taxon-name><tp:taxon-name-part taxon-name-part-type="genus" reg="Pseudotheopea">Pseudotheopea</tp:taxon-name-part></tp:taxon-name></italic> gen. nov. differs from <italic><tp:taxon-name><tp:taxon-name-part taxon-name-part-type="genus" reg="Theopea">Theopea</tp:taxon-name-part></tp:taxon-name></italic> by the presence of reticulate microsculpture on the vertex and pronotum (lacking reticulations in <italic><tp:taxon-name><tp:taxon-name-part taxon-name-part-type="genus" reg="Theopea">Theopea</tp:taxon-name-part></tp:taxon-name></italic>), with apical spine of metatibia (absent in <italic><tp:taxon-name><tp:taxon-name-part taxon-name-part-type="genus" reg="Theopea">Theopea</tp:taxon-name-part></tp:taxon-name></italic>), and antennomeres III-X usually longer and curved in males (antennomeres III-X usually swollen or modified in males of <italic><tp:taxon-name><tp:taxon-name-part taxon-name-part-type="genus" reg="Theopea">Theopea</tp:taxon-name-part></tp:taxon-name></italic>). Genitalic characters that distinguish males of <italic><tp:taxon-name><tp:taxon-name-part taxon-name-part-type="genus" reg="Pseudotheopea">Pseudotheopea</tp:taxon-name-part></tp:taxon-name></italic> from those of <italic><tp:taxon-name><tp:taxon-name-part taxon-name-part-type="genus" reg="Theopea">Theopea</tp:taxon-name-part></tp:taxon-name></italic> include the relatively longer tectum (&gt; 0.5× as long as aedeagus) and divided median elongate endophallic sclerite in <italic><tp:taxon-name><tp:taxon-name-part taxon-name-part-type="genus" reg="Pseudotheopea">Pseudotheopea</tp:taxon-name-part></tp:taxon-name></italic> (relative shorter tectum and &lt; 0.5× as long as aedeagus and the intact median elongate endophallic sclerite in <italic><tp:taxon-name><tp:taxon-name-part taxon-name-part-type="genus" reg="Theopea">Theopea</tp:taxon-name-part></tp:taxon-name></italic>). In females, the gonocoxae are convergent apically in <italic><tp:taxon-name><tp:taxon-name-part taxon-name-part-type="genus" reg="Pseudotheopea">Pseudotheopea</tp:taxon-name-part></tp:taxon-name></italic> (divergent in <italic><tp:taxon-name><tp:taxon-name-part taxon-name-part-type="genus" reg="Theopea">Theopea</tp:taxon-name-part></tp:taxon-name></italic>).</p></tp:treatment-sec><tp:treatment-sec sec-type="remarks" id="SECID0E36AG"><title>Remarks.</title><p>All <italic><tp:taxon-name><tp:taxon-name-part taxon-name-part-type="genus" reg="Theopea">Theopea</tp:taxon-name-part></tp:taxon-name></italic> species (11 species) from East Asia studied by <xref ref-type="bibr" rid="B11">Lee and Bezděk (2018)</xref> and <italic><tp:taxon-name><tp:taxon-name-part taxon-name-part-type="genus" reg="Theopea">T.</tp:taxon-name-part> <tp:taxon-name-part taxon-name-part-type="species" reg="costata">costata</tp:taxon-name-part></tp:taxon-name></italic> (Allard) (<xref ref-type="bibr" rid="B12">Lee and Bezděk 2019</xref>) are transferred to this new genus. Twelve additional species are recognized as members of <italic><tp:taxon-name><tp:taxon-name-part taxon-name-part-type="genus" reg="Pseudotheopea">Pseudotheopea</tp:taxon-name-part></tp:taxon-name></italic> gen. nov. including five species transferred from <italic><tp:taxon-name><tp:taxon-name-part taxon-name-part-type="genus" reg="Theopea">Theopea</tp:taxon-name-part></tp:taxon-name></italic> and seven new species. Two species groups are proposed here (Table <xref ref-type="table" rid="T1">1</xref>).</p></tp:treatment-sec><tp:treatment-sec sec-type="etymology" id="SECID0EOBBG"><title>Etymology.</title><p>This new genus is named for its similarity with the genus <italic><tp:taxon-name><tp:taxon-name-part taxon-name-part-type="genus" reg="Theopea">Theopea</tp:taxon-name-part></tp:taxon-name></italic> Baly.</p><table-wrap id="T1" position="float" orientation="portrait"><label>Table 1.</label><caption><p>Definition of species groups and catalogue of <italic><tp:taxon-name><tp:taxon-name-part taxon-name-part-type="genus" reg="Pseudotheopea">Pseudotheopea</tp:taxon-name-part></tp:taxon-name></italic> species.</p></caption><table id="TID0EKCBI" rules="all"><tbody><tr><td rowspan="1" colspan="2">
                      <bold><italic><tp:taxon-name><tp:taxon-name-part taxon-name-part-type="genus" reg="Pseudotheopea">Pseudotheopea</tp:taxon-name-part> <tp:taxon-name-part taxon-name-part-type="species" reg="sauteri">sauteri</tp:taxon-name-part></tp:taxon-name></italic> species group</bold>
                    </td></tr><tr><td rowspan="1" colspan="2">Frontoclypeus not modified in males; body metallic blue, longitudinal ridges distinct and few setae on the elytra.</td></tr><tr><td rowspan="1" colspan="1"><italic><tp:taxon-name><tp:taxon-name-part taxon-name-part-type="genus" reg="Pseudotheopea">P.</tp:taxon-name-part> <tp:taxon-name-part taxon-name-part-type="species" reg="coerulea">coerulea</tp:taxon-name-part></tp:taxon-name></italic> (Gressitt &amp; Kimoto, 1963: 679) (<tp:taxon-name><tp:taxon-name-part taxon-name-part-type="genus" reg="Theopea">Theopea</tp:taxon-name-part></tp:taxon-name>), <bold>comb. nov.</bold></td><td rowspan="1" colspan="1">China</td></tr><tr><td rowspan="1" colspan="1"><italic><tp:taxon-name><tp:taxon-name-part taxon-name-part-type="genus" reg="Pseudotheopea">P.</tp:taxon-name-part> <tp:taxon-name-part taxon-name-part-type="species" reg="geiseri">geiseri</tp:taxon-name-part></tp:taxon-name></italic> (Lee &amp; Bezděk, 2018: 361) (<italic><tp:taxon-name><tp:taxon-name-part taxon-name-part-type="genus" reg="Theopea">Theopea</tp:taxon-name-part></tp:taxon-name></italic>), <bold>comb. nov.</bold></td><td rowspan="1" colspan="1">India</td></tr><tr><td rowspan="1" colspan="1"><italic><tp:taxon-name><tp:taxon-name-part taxon-name-part-type="genus" reg="Pseudotheopea">P.</tp:taxon-name-part> <tp:taxon-name-part taxon-name-part-type="species" reg="hainanensis">hainanensis</tp:taxon-name-part></tp:taxon-name></italic> (Lee &amp; Bezděk, 2018: 361) (<italic><tp:taxon-name><tp:taxon-name-part taxon-name-part-type="genus" reg="Theopea">Theopea</tp:taxon-name-part></tp:taxon-name></italic>), <bold>comb. nov.</bold></td><td rowspan="1" colspan="1">China</td></tr><tr><td rowspan="1" colspan="1"><italic><tp:taxon-name><tp:taxon-name-part taxon-name-part-type="genus" reg="Pseudotheopea">P.</tp:taxon-name-part> <tp:taxon-name-part taxon-name-part-type="species" reg="laosensis">laosensis</tp:taxon-name-part></tp:taxon-name></italic> (Lee &amp; Bezděk, 2018: 363) (<italic><tp:taxon-name><tp:taxon-name-part taxon-name-part-type="genus" reg="Theopea">Theopea</tp:taxon-name-part></tp:taxon-name></italic>), <bold>comb. nov.</bold></td><td rowspan="1" colspan="1">China, Laos, Vietnam</td></tr><tr><td rowspan="1" colspan="1"><italic><tp:taxon-name><tp:taxon-name-part taxon-name-part-type="genus" reg="Pseudotheopea">P.</tp:taxon-name-part> <tp:taxon-name-part taxon-name-part-type="species" reg="sauteri">sauteri</tp:taxon-name-part></tp:taxon-name></italic> (Chûjô, 1935a: 169) (<italic><tp:taxon-name><tp:taxon-name-part taxon-name-part-type="genus" reg="Theopea">Theopea</tp:taxon-name-part></tp:taxon-name></italic>), <bold>comb. nov.</bold></td><td rowspan="1" colspan="1">Taiwan</td></tr><tr><td rowspan="1" colspan="1"><italic><tp:taxon-name><tp:taxon-name-part taxon-name-part-type="genus" reg="Pseudotheopea">P.</tp:taxon-name-part> <tp:taxon-name-part taxon-name-part-type="species" reg="sekerkai">sekerkai</tp:taxon-name-part></tp:taxon-name></italic> (Lee &amp; Bezděk, 2018: 372) (<italic><tp:taxon-name><tp:taxon-name-part taxon-name-part-type="genus" reg="Theopea">Theopea</tp:taxon-name-part></tp:taxon-name></italic>), <bold>comb. nov.</bold></td><td rowspan="1" colspan="1">Laos</td></tr><tr><td rowspan="1" colspan="2">
                      <bold><italic><tp:taxon-name><tp:taxon-name-part taxon-name-part-type="genus" reg="Pseudotheopea">Pseudotheopea</tp:taxon-name-part> <tp:taxon-name-part taxon-name-part-type="species" reg="costata">costata</tp:taxon-name-part></tp:taxon-name></italic> species group</bold>
                    </td></tr><tr><td rowspan="1" colspan="2">Frontoclypeus modified in males, with concavity between eyes, sometimes with erect processes and setae inside concavity.</td></tr><tr><td rowspan="1" colspan="1"><italic><tp:taxon-name><tp:taxon-name-part taxon-name-part-type="genus" reg="Pseudotheopea">P.</tp:taxon-name-part> <tp:taxon-name-part taxon-name-part-type="species" reg="aeneipennis">aeneipennis</tp:taxon-name-part></tp:taxon-name></italic> (Gressitt &amp; Kimoto, 1963: 677) (<italic><tp:taxon-name><tp:taxon-name-part taxon-name-part-type="genus" reg="Theopea">Theopea</tp:taxon-name-part></tp:taxon-name></italic>), <bold>comb. nov.</bold></td><td rowspan="1" colspan="1">China</td></tr><tr><td rowspan="1" colspan="1"><italic><tp:taxon-name><tp:taxon-name-part taxon-name-part-type="genus" reg="Pseudotheopea">P.</tp:taxon-name-part> <tp:taxon-name-part taxon-name-part-type="species" reg="azurea">azurea</tp:taxon-name-part></tp:taxon-name></italic> (Gressitt &amp; Kimoto, 1963: 677) (<italic><tp:taxon-name><tp:taxon-name-part taxon-name-part-type="genus" reg="Theopea">Theopea</tp:taxon-name-part></tp:taxon-name></italic>), <bold>comb. nov.</bold></td><td rowspan="1" colspan="1">China</td></tr><tr><td rowspan="1" colspan="1">
                      <italic><tp:taxon-name><tp:taxon-name-part taxon-name-part-type="genus" reg="Pseudotheopea">P.</tp:taxon-name-part> <tp:taxon-name-part taxon-name-part-type="species" reg="boreri">boreri</tp:taxon-name-part></tp:taxon-name></italic>
                      <bold>sp. nov.</bold>
                    </td><td rowspan="1" colspan="1">India</td></tr><tr><td rowspan="1" colspan="1"><italic><tp:taxon-name><tp:taxon-name-part taxon-name-part-type="genus" reg="Pseudotheopea">P.</tp:taxon-name-part> <tp:taxon-name-part taxon-name-part-type="species" reg="clypealis">clypealis</tp:taxon-name-part></tp:taxon-name></italic> (Medvedev, 2015: 72) (<italic><tp:taxon-name><tp:taxon-name-part taxon-name-part-type="genus" reg="Theopea">Theopea</tp:taxon-name-part></tp:taxon-name></italic>), <bold>comb. nov.</bold></td><td rowspan="1" colspan="1">Vietnam</td></tr><tr><td rowspan="1" colspan="1"><italic><tp:taxon-name><tp:taxon-name-part taxon-name-part-type="genus" reg="Pseudotheopea">P.</tp:taxon-name-part> <tp:taxon-name-part taxon-name-part-type="species" reg="costata">costata</tp:taxon-name-part></tp:taxon-name></italic> (Allard, 1889: 111) (<italic><tp:taxon-name><tp:taxon-name-part taxon-name-part-type="genus" reg="Ozomena">Ozomena</tp:taxon-name-part></tp:taxon-name></italic>), <bold>comb. nov.</bold></td><td rowspan="1" colspan="1">Philippines</td></tr><tr><td rowspan="1" colspan="1"><italic><tp:taxon-name><tp:taxon-name-part taxon-name-part-type="genus" reg="Pseudotheopea">P.</tp:taxon-name-part> <tp:taxon-name-part taxon-name-part-type="species" reg="gressitti">gressitti</tp:taxon-name-part></tp:taxon-name></italic> Lee and Bezděk, <bold>sp. nov.</bold></td><td rowspan="1" colspan="1">Philippines</td></tr><tr><td rowspan="1" colspan="1">
                      <italic><tp:taxon-name><tp:taxon-name-part taxon-name-part-type="genus" reg="Pseudotheopea">P.</tp:taxon-name-part> <tp:taxon-name-part taxon-name-part-type="species" reg="hsingtzungi">hsingtzungi</tp:taxon-name-part></tp:taxon-name></italic>
                      <bold>sp. nov.</bold>
                    </td><td rowspan="1" colspan="1">Laos</td></tr><tr><td rowspan="1" colspan="1">
                      <italic><tp:taxon-name><tp:taxon-name-part taxon-name-part-type="genus" reg="Pseudotheopea">P.</tp:taxon-name-part> <tp:taxon-name-part taxon-name-part-type="species" reg="kimotoi">kimotoi</tp:taxon-name-part></tp:taxon-name></italic>
                      <bold>sp. nov.</bold>
                    </td><td rowspan="1" colspan="1">Laos, Thailand, Vietnam</td></tr><tr><td rowspan="1" colspan="1">
                      <italic><tp:taxon-name><tp:taxon-name-part taxon-name-part-type="genus" reg="Pseudotheopea">P.</tp:taxon-name-part> <tp:taxon-name-part taxon-name-part-type="species" reg="leehsuehae">leehsuehae</tp:taxon-name-part></tp:taxon-name></italic>
                      <bold>sp. nov.</bold>
                    </td><td rowspan="1" colspan="1">Laos</td></tr><tr><td rowspan="1" colspan="1"><italic><tp:taxon-name><tp:taxon-name-part taxon-name-part-type="genus" reg="Pseudotheopea">P.</tp:taxon-name-part> <tp:taxon-name-part taxon-name-part-type="species" reg="smaragdina">smaragdina</tp:taxon-name-part></tp:taxon-name></italic> (Gressitt &amp; Kimoto, 1963: 680) (<italic><tp:taxon-name><tp:taxon-name-part taxon-name-part-type="genus" reg="Theopea">Theopea</tp:taxon-name-part></tp:taxon-name></italic>), <bold>comb. nov.</bold></td><td rowspan="1" colspan="1">China</td></tr><tr><td rowspan="1" colspan="1">
                      <italic><tp:taxon-name><tp:taxon-name-part taxon-name-part-type="genus" reg="Pseudotheopea">P.</tp:taxon-name-part> <tp:taxon-name-part taxon-name-part-type="species" reg="sufangae">sufangae</tp:taxon-name-part></tp:taxon-name></italic>
                      <bold>sp. nov.</bold>
                    </td><td rowspan="1" colspan="1">Taiwan</td></tr><tr><td rowspan="1" colspan="2">
                      <bold><italic><tp:taxon-name><tp:taxon-name-part taxon-name-part-type="genus" reg="Pseudotheopea">Pseudotheopea</tp:taxon-name-part> <tp:taxon-name-part taxon-name-part-type="species" reg="similis">similis</tp:taxon-name-part></tp:taxon-name></italic> species group</bold>
                    </td></tr><tr><td rowspan="1" colspan="2">Frontoclypeus not modified in males; longitudinal ridges indistinct and with dense setae on the elytra.</td></tr><tr><td rowspan="1" colspan="1"><italic><tp:taxon-name><tp:taxon-name-part taxon-name-part-type="genus" reg="Pseudotheopea">P.</tp:taxon-name-part> <tp:taxon-name-part taxon-name-part-type="species" reg="nigrita">nigrita</tp:taxon-name-part></tp:taxon-name></italic> (Medvedev, 2007: 11) (<italic><tp:taxon-name><tp:taxon-name-part taxon-name-part-type="genus" reg="Theopea">Theopea</tp:taxon-name-part></tp:taxon-name></italic>), <bold>comb. nov.</bold></td><td rowspan="1" colspan="1">Thailand</td></tr><tr><td rowspan="1" colspan="1"><italic><tp:taxon-name><tp:taxon-name-part taxon-name-part-type="genus" reg="Pseudotheopea">P.</tp:taxon-name-part> <tp:taxon-name-part taxon-name-part-type="species" reg="similis">similis</tp:taxon-name-part></tp:taxon-name></italic> (Kimoto, 1989: 201) (<italic><tp:taxon-name><tp:taxon-name-part taxon-name-part-type="genus" reg="Theopea">Theopea</tp:taxon-name-part></tp:taxon-name></italic>), <bold>comb. nov.</bold></td><td rowspan="2" colspan="1">Laos, Vietnam</td></tr><tr><td rowspan="1" colspan="1">= <italic><tp:taxon-name><tp:taxon-name-part taxon-name-part-type="genus" reg="Theopea"/><tp:taxon-name-part taxon-name-part-type="species" reg="subviridis">subviridis</tp:taxon-name-part></tp:taxon-name></italic> Medvedev, 2012: 67 (<italic><tp:taxon-name><tp:taxon-name-part taxon-name-part-type="genus" reg="Theopea">Theopea</tp:taxon-name-part></tp:taxon-name></italic>) <bold>syn. nov.</bold></td></tr><tr><td rowspan="1" colspan="2">
                      <bold><italic><tp:taxon-name><tp:taxon-name-part taxon-name-part-type="genus" reg="Pseudotheopea">Pseudotheopea</tp:taxon-name-part></tp:taxon-name></italic> species current unassigned to any species group</bold>
                    </td></tr><tr><td rowspan="1" colspan="1"><italic><tp:taxon-name><tp:taxon-name-part taxon-name-part-type="genus" reg="Pseudotheopea">P.</tp:taxon-name-part> <tp:taxon-name-part taxon-name-part-type="species" reg="aureoviridis">aureoviridis</tp:taxon-name-part></tp:taxon-name></italic> (Chûjô, 1935b: 85) (<italic><tp:taxon-name><tp:taxon-name-part taxon-name-part-type="genus" reg="Theopea">Theopea</tp:taxon-name-part></tp:taxon-name></italic>), <bold>comb. nov.</bold></td><td rowspan="1" colspan="1">Japan</td></tr><tr><td rowspan="1" colspan="1"><italic><tp:taxon-name><tp:taxon-name-part taxon-name-part-type="genus" reg="Pseudotheopea">P.</tp:taxon-name-part> <tp:taxon-name-part taxon-name-part-type="species" reg="cheni">cheni</tp:taxon-name-part></tp:taxon-name></italic> (Lee &amp; Bezděk, 2018: 340) (<italic><tp:taxon-name><tp:taxon-name-part taxon-name-part-type="genus" reg="Theopea">Theopea</tp:taxon-name-part></tp:taxon-name></italic>), <bold>comb. nov.</bold></td><td rowspan="1" colspan="1">Taiwan</td></tr><tr><td rowspan="1" colspan="1"><italic><tp:taxon-name><tp:taxon-name-part taxon-name-part-type="genus" reg="Pseudotheopea">P.</tp:taxon-name-part> <tp:taxon-name-part taxon-name-part-type="species" reg="collaris">collaris</tp:taxon-name-part></tp:taxon-name></italic> (Kimoto, 1989: 75) (<italic><tp:taxon-name><tp:taxon-name-part taxon-name-part-type="genus" reg="Theopea">Theopea</tp:taxon-name-part></tp:taxon-name></italic>), <bold>comb. nov.</bold></td><td rowspan="1" colspan="1">Taiwan</td></tr><tr><td rowspan="1" colspan="1"><italic><tp:taxon-name><tp:taxon-name-part taxon-name-part-type="genus" reg="Pseudotheopea">P.</tp:taxon-name-part> <tp:taxon-name-part taxon-name-part-type="species" reg="irregularis">irregularis</tp:taxon-name-part></tp:taxon-name></italic> (Takizawa, 1978: 129) (<italic><tp:taxon-name><tp:taxon-name-part taxon-name-part-type="genus" reg="Theopea">Theopea</tp:taxon-name-part></tp:taxon-name></italic>), <bold>comb. nov.</bold></td><td rowspan="1" colspan="1">Taiwan</td></tr><tr><td rowspan="1" colspan="1"><italic><tp:taxon-name><tp:taxon-name-part taxon-name-part-type="genus" reg="Pseudotheopea">P.</tp:taxon-name-part> <tp:taxon-name-part taxon-name-part-type="species" reg="kanmiyai">kanmiyai</tp:taxon-name-part></tp:taxon-name></italic> (Kimoto, 1984: 53) (<italic><tp:taxon-name><tp:taxon-name-part taxon-name-part-type="genus" reg="Hoplosaenidea">Hoplosaenidea</tp:taxon-name-part></tp:taxon-name></italic>), <bold>comb. nov.</bold></td><td rowspan="1" colspan="1">Taiwan</td></tr></tbody></table></table-wrap></tp:treatment-sec><ref-list><ref id="B11"><mixed-citation xmlns:xlink="http://www.w3.org/1999/xlink" xlink:type="simple"><person-group><name name-style="western"><surname>Lee</surname><given-names>C-F</given-names></name><name name-style="western"><surname>Bezděk</surname><given-names>J</given-names></name></person-group> (<year>2018</year>) <article-title>Revision the genus <italic><tp:taxon-name><tp:taxon-name-part taxon-name-part-type="genus">Theopea</tp:taxon-name-part></tp:taxon-name></italic> Baly (<tp:taxon-name><tp:taxon-name-part taxon-name-part-type="order">Coleoptera</tp:taxon-name-part></tp:taxon-name>: <tp:taxon-name><tp:taxon-name-part taxon-name-part-type="family">Chrysomelidae</tp:taxon-name-part></tp:taxon-name>: <tp:taxon-name><tp:taxon-name-part taxon-name-part-type="subfamily">Galerucinae</tp:taxon-name-part></tp:taxon-name>) of East Asia: species lacking modified clypeus in males and the <italic><tp:taxon-name><tp:taxon-name-part taxon-name-part-type="genus">T.</tp:taxon-name-part> <tp:taxon-name-part taxon-name-part-type="species">sauteri</tp:taxon-name-part></tp:taxon-name></italic> species group.</article-title><source>Zootaxa</source><volume>4508</volume>: <fpage>334</fpage>–<lpage>376</lpage>. <ext-link xlink:type="simple" ext-link-type="doi" xlink:href="10.11646/zootaxa.4508.3.2">https://doi.org/10.11646/zootaxa.4508.3.2</ext-link></mixed-citation></ref><ref id="B12"><mixed-citation xmlns:xlink="http://www.w3.org/1999/xlink" xlink:type="simple"><person-group><name name-style="western"><surname>Lee</surname><given-names>CF</given-names></name><name name-style="western"><surname>Bezděk</surname><given-names>J</given-names></name></person-group> (<year>2019</year>) <article-title>Revision of the genus <italic><tp:taxon-name><tp:taxon-name-part taxon-name-part-type="genus">Theopea</tp:taxon-name-part></tp:taxon-name></italic> Baly (<tp:taxon-name><tp:taxon-name-part taxon-name-part-type="order">Coleoptera</tp:taxon-name-part></tp:taxon-name>: <tp:taxon-name><tp:taxon-name-part taxon-name-part-type="family">Chrysomelidae</tp:taxon-name-part></tp:taxon-name>: <tp:taxon-name><tp:taxon-name-part taxon-name-part-type="subfamily">Galerucinae</tp:taxon-name-part></tp:taxon-name>): Redefinition of the genus.</article-title><source>Zootaxa</source><volume>4683</volume>: <fpage>451</fpage>–<lpage>507</lpage>. <ext-link xlink:type="simple" ext-link-type="doi" xlink:href="10.11646/zootaxa.4683.4.1">https://doi.org/10.11646/zootaxa.4683.4.1</ext-link></mixed-citation></ref></ref-list></tp:taxon-treatment>
