# Supplementary material for: Revision of the Theopea genus group (Coleoptera, Chrysomelidae, Galerucinae), part III: Descriptions of two new genera and nine new species
Source: Zookeys. 2020 Feb 17;912:65–124. doi: 10.3897/zookeys.912.47719 (PMC7040049; doi:10.3897/zookeys.912.47719)
Supplement: XML Treatment for Pseudotheopea aeneipennis [file zookeys.912.47719-treatment5.xml]

<!DOCTYPE tp:taxon-treatment
  PUBLIC "-//TaxonX//DTD Taxonomic Treatment Publishing DTD v0 20100105//EN" "tax-treatment-NSO.dtd">
<tp:taxon-treatment xmlns:tp="http://www.plazi.org/taxpub"><tp:treatment-meta><kwd-group><label>Taxon classification</label><kwd><named-content xmlns:xlink="http://www.w3.org/1999/xlink" content-type="kingdom">Animalia</named-content></kwd><kwd><named-content xmlns:xlink="http://www.w3.org/1999/xlink" content-type="order">Coleoptera</named-content></kwd><kwd><named-content xmlns:xlink="http://www.w3.org/1999/xlink" content-type="family">Chrysomelidae</named-content></kwd></kwd-group><mixed-citation publication-type="journal"><person-group><name><surname>Lee</surname><given-names>Chi-Feng</given-names></name><name><surname>Bezděk</surname><given-names>Jan</given-names></name></person-group><article-title>Revision of the <italic><tp:taxon-name><tp:taxon-name-part taxon-name-part-type="genus" reg="Theopea">Theopea</tp:taxon-name-part></tp:taxon-name></italic> genus group (<tp:taxon-name><tp:taxon-name-part taxon-name-part-type="order">Coleoptera</tp:taxon-name-part></tp:taxon-name>, <tp:taxon-name><tp:taxon-name-part taxon-name-part-type="family">Chrysomelidae</tp:taxon-name-part></tp:taxon-name>, <tp:taxon-name><tp:taxon-name-part taxon-name-part-type="subfamily">Galerucinae</tp:taxon-name-part></tp:taxon-name>), part III: Descriptions of two new genera and nine new species</article-title><source>Zookeys</source><day>17</day><month>2</month><year>2020</year><volume>912</volume><fpage>65</fpage><lpage>124</lpage><pub-id pub-id-type="doi">10.3897/zookeys.912.47719</pub-id></mixed-citation></tp:treatment-meta><tp:nomenclature><tp:taxon-name><object-id xmlns:xlink="http://www.w3.org/1999/xlink" content-type="arpha" xlink:type="simple">67F0F9A3-7A72-560E-B439-B9D2388CD997</object-id>
            <tp:taxon-name-part taxon-name-part-type="genus" reg="Pseudotheopea">Pseudotheopea</tp:taxon-name-part>
            <tp:taxon-name-part taxon-name-part-type="species" reg="aeneipennis">aeneipennis</tp:taxon-name-part>
          </tp:taxon-name><tp:taxon-authority>(Gressitt &amp; Kimoto, 1963)</tp:taxon-authority><tp:taxon-status xmlns:xlink="http://www.w3.org/1999/xlink" xlink:type="simple">comb. nov.</tp:taxon-status><xref ref-type="fig" rid="F5">Figs 5A–C</xref><xref ref-type="fig" rid="F6">, 6A–C</xref><xref ref-type="fig" rid="F7">, 7</xref><tp:nomenclature-citation-list><tp:nomenclature-citation><tp:taxon-name>
                <tp:taxon-name-part taxon-name-part-type="genus" reg="Theopea">Theopea</tp:taxon-name-part> <tp:taxon-name-part taxon-name-part-type="species" reg="aeneipennis">aeneipennis</tp:taxon-name-part></tp:taxon-name><comment>Gressitt &amp; Kimoto, 1963: 677 (China: Fujian, Jiangxi, Guandong); Wilcox, 1973: 630 (catalogue); <xref ref-type="bibr" rid="B21">Wang et al., 1998</xref>: 128 (China: Fujian: Wuyishan); Yang, 2002: 656 (China: Fujian); Yang &amp; Yao, 2002: 447 (China: Hainan Island); Beenen, 2010: 489 (catalogue).</comment></tp:nomenclature-citation></tp:nomenclature-citation-list></tp:nomenclature><tp:treatment-sec sec-type="Types" id="SECID0EW6BG"><title>Types.</title><p>Holotype ♂ (<named-content xmlns:xlink="http://www.w3.org/1999/xlink" content-type="dwc:institutional_code" xlink:type="simple">BPBM</named-content>, by original designation): “Fukian, S. China / Shaowu, TaChuLang / July. 1. 1942 / T. C. Maa [p, w] // HOLOTYPE [P] ♂ / Theopea / aeneipennis [h] / Gressitt and Kimoto [p, r] // Theopea / aeneipennis / holo G and K [h] / J. L. Gressitt det. [p, w]”. Paratypes. 1♀ (<named-content xmlns:xlink="http://www.w3.org/1999/xlink" content-type="dwc:institutional_code" xlink:type="simple">CAS</named-content>): “FUKIEN S. China / Shaowu, Tachulan [p] / 24.VIII.[h]194[p]6[h] T. Maa [p, w] // PARATYPE [p] / Theopea / aeneipennis [h] / Gressitt and Kimoto [p, y] // Theopea / aeneipennis / G and K [h] / Gressitt and Kimoto det. 1961 [p, w]”; 1♀ (<named-content xmlns:xlink="http://www.w3.org/1999/xlink" content-type="dwc:institutional_code" xlink:type="simple">BPBM</named-content>): “FUKIEN S. China / Chungan: Upper / Kuatun 1400 m. / T. C. Maa [p, w] // Aug. 6, 1945 [h, w] // ALLOTYPE [p] / Theopea / aeneipennis [h] / J. L. Gressitt [p, pink label] // Theopea / aeneipennis / ♀ G and K [h] / Gressitt and Kimoto det. 1961 [p, w] // Theopea / sp. nov. 4 / allo. [longitudinal] / aeneipennis [h] / Det. S. Kimoto [p] G and K [h, w]”; 1♀ (<named-content xmlns:xlink="http://www.w3.org/1999/xlink" content-type="dwc:institutional_code" xlink:type="simple">NHMUK</named-content>): “Para- / type [p, w, circle label with yellow border] // FUKIEN, S. China / Chungan, Upper / Kuatun, 1400 m, / T. C. Maa [p, w] // Brit. Mus. / 1963-245. [p, w] // Aug. 6, 1945 [h, w] // PARATYPE [p] / Theopea / aeneipennis [h] / Gressitt and Kimoto [p, y] // aeneipennis [h, w]”; 3♀♀ (<named-content xmlns:xlink="http://www.w3.org/1999/xlink" content-type="dwc:institutional_code" xlink:type="simple">CAS</named-content>): “Tai An Tong, S / Kiangsi pr., S / China VII-6-36 [p, w] // L. Gressitt / Collector [p, w] // PARATYPE [p] / Theopea / aeneipennis [h] / Gressitt and Kimoto [p, y]”; 1♀ (<named-content xmlns:xlink="http://www.w3.org/1999/xlink" content-type="dwc:institutional_code" xlink:type="simple">CAS</named-content>): “CHINA: Kiangsi / Tai-an-hong / VII-4-1936 / J.L. Gressitt [p, w] // L. Gressitt / Collector [p, w] // PARATYPE [p] / Theopea / aeneipennis [h] / Gressitt and Kimoto [p, y]”.</p><p><bold>Other material examined. CHINA</bold>. Fujian: 1♂ (<named-content xmlns:xlink="http://www.w3.org/1999/xlink" content-type="dwc:institutional_code" xlink:type="simple">IZAS</named-content>), Chonganxing Village (崇安星村), Sangan (三港), 740 m, 28.VI.1960, leg. Cai Zuo (左采); 1♂, 1♀ (<named-content xmlns:xlink="http://www.w3.org/1999/xlink" content-type="dwc:institutional_code" xlink:type="simple">IZAS</named-content>), same locality, 740-900 m, 6.VII.1960, leg. Yi-Ran Zhang (張毅然); 1♂ (<named-content xmlns:xlink="http://www.w3.org/1999/xlink" content-type="dwc:institutional_code" xlink:type="simple">IZAS</named-content>), Chonganxing Village (崇安星村), Guadun (掛墩), 840-1210 m, 14.VII.1960, leg. Yi-Ran Zhang (張毅然); 1♀ (<named-content xmlns:xlink="http://www.w3.org/1999/xlink" content-type="dwc:institutional_code" xlink:type="simple">IZAS</named-content>), same locality, 1140 m, 2.VII.1960, leg. Sheng-Qiao Jiang (姜勝巧); 1♀ (<named-content xmlns:xlink="http://www.w3.org/1999/xlink" content-type="dwc:institutional_code" xlink:type="simple">IZAS</named-content>), same locality, 800-1140 m, 22.VII.1960, leg. Fu-Ji Pu (蒲富基); Guangdong: 1♀ (<named-content xmlns:xlink="http://www.w3.org/1999/xlink" content-type="dwc:institutional_code" xlink:type="simple">SMNS</named-content>), Yu-Yueng Nat. Reserve, S Mt. Shi-King-Kong, <named-content xmlns:xlink="http://www.w3.org/1999/xlink" content-type="dwc:verbatimCoordinates" xlink:type="simple"><named-content content-type="geo-json" specific-use="{&#34;type&#34;:&#34;Point&#34;,&#34;coordinates&#34;:[112.983333,24.933333]}" id="NCID0E6GAI" xlink:type="simple">24°56’N 112°59’E</named-content></named-content>, 600-1200 m, 28-30.VI.1996, leg. C. Häuser.</p></tp:treatment-sec><tp:treatment-sec sec-type="redescription" id="SECID0EEHAI"><title>Redescription.</title><p>Length 6.5–6.6 mm, width 2.4-2.5 mm. Body color (Fig. <xref ref-type="fig" rid="F5">5A–C</xref>) reddish brown or yellowish brown, but antennomeres III-XI more or less darker, elytra greenish bronze. Frontoclypeus (Fig. <xref ref-type="fig" rid="F6">6A–C</xref>) transverse and deeply excavated between eyes in males, concavity as wide as interspace between eyes; apical margin produced anterior, with clusters of hair-like setae at middle and sides, and convex at sides; with one pair of erect and slender sclerites at center, close to each other, apices rounded; with short, erect, and rounded sclerites insides at middle and sides of basal margin, margined with long hair-like setae and with longitudinal ridges at middle of basal margin. Antennae filiform in males, (Fig. <xref ref-type="fig" rid="F7">7A</xref>), antennomeres V and VI slightly curved, length ratios of antennomeres I–XI 1.0: 0.3: 0.8: 1.0: 1.0: 1.0: 1.0: 0.9: 0.8: 0.8: 0.9, length to width ratios of antennomeres I–XI 3.7: 1.8: 3.9: 4.4: 5.0: 5.1: 5.3: 5.1: 4.8: 4.6: 5.9; similar in females (Fig. <xref ref-type="fig" rid="F7">7B</xref>), length ratios of antennomeres I–XI 1.0: 0.4: 0.7: 0.9: 0.9: 0.9: 0.9: 0.8: 0.8: 0.7: 0.9, length to width ratios of antennomeres I–XI 3.7: 1.9: 4.0: 4.7: 4.8: 5.1: 4.9: 4.6: 4,8: 4.2: 5.3. Elytra elongate, parallel-sided, 1.9× longer than wide; disc with dense, coarse punctures, arranged into longitudinal rows, with one indistinct longitudinal ridge between two longitudinal rows of punctures. Tarsomeres I of front legs slightly swollen in males; subparallel in females. Aedeagus (Fig. <xref ref-type="fig" rid="F7">7C–E</xref>) slender, 7.2× longer than wide; apex with shallow notch; tectum elongate, from apical 1/20 to basal 1/5; dorso-ventrally flattened, slightly curved in lateral view, angular at apical 1/7, straight from apex to apical 1/7; triangular sclerites small; internal sac with elongate, endophallic sclerite complex, 0.5× as long as aedeagus, composed of three sclerites, apical piece as long as basal piece, 0.45× long as entire sclerite; median piece shortest, 0.1× long as entire sclerite; with one elongate, apically sclerite located near base of apical piece; with one pair of short hook-like sclerite at sides. Gonocoxae (Fig. <xref ref-type="fig" rid="F7">7G</xref>) elongate, both gonocoxae fused from basal 1/4 to apical 1/3; apices convergent and narrowly rounded, each gonocoxa with eight setae along lateral margin from apex to apical 1/6, with lateral processes at basal 2/5. Ventrite VIII (Fig. <xref ref-type="fig" rid="F7">7F</xref>) elongate and well sclerotized; disc with several long setae at sides and near apical margin, and with dense, short setae along apical margin; spiculum extremely slender. Receptacle of spermatheca (Fig. <xref ref-type="fig" rid="F7">7H</xref>) tightly joined with pump, pump slender and strongly curved; proximal spermathecal duct deeply inserted into receptacle, narrow and short.</p></tp:treatment-sec><tp:treatment-sec sec-type="diagnosis" id="SECID0EKIAI"><title>Diagnosis.</title><p><italic><tp:taxon-name><tp:taxon-name-part taxon-name-part-type="genus" reg="Pseudotheopea">Pseudotheopea</tp:taxon-name-part> <tp:taxon-name-part taxon-name-part-type="species" reg="aeneipennis">aeneipennis</tp:taxon-name-part></tp:taxon-name></italic> (Gressitt and Kimoto) is characterized by its color pattern: reddish brown body with bluish or greenish metallic elytra (Fig. <xref ref-type="fig" rid="F5">5A–C</xref>). The aedeagus is characterized by its broadly rounded apex, with one additional elongate dorsal sclerite near base of apical piece, and with one pair of small hook-like sclerites at sides near apex of median apical piece (Fig. <xref ref-type="fig" rid="F7">7C–E</xref>).</p></tp:treatment-sec><tp:treatment-sec sec-type="distribution" id="SECID0EDJAI"><title>Distribution.</title><p>China (Fujian, Jiangxi, Guandong, Hainan Island).</p><fig id="F5" position="float" orientation="portrait"><object-id xmlns:xlink="http://www.w3.org/1999/xlink" content-type="doi" xlink:type="simple">10.3897/zookeys.912.47719.figure5</object-id><object-id xmlns:xlink="http://www.w3.org/1999/xlink" content-type="arpha" xlink:type="simple">4B38EF5E-B562-5CA5-9C65-F22BAF617C70</object-id><label>Figure 5.</label><caption><p>Habitus of <italic><tp:taxon-name><tp:taxon-name-part taxon-name-part-type="genus" reg="Pseudotheopea">Pseudotheopea</tp:taxon-name-part> <tp:taxon-name-part taxon-name-part-type="species" reg="aeneipennis">aeneipennis</tp:taxon-name-part></tp:taxon-name></italic>, <italic><tp:taxon-name><tp:taxon-name-part taxon-name-part-type="genus" reg="Pseudotheopea">P.</tp:taxon-name-part> <tp:taxon-name-part taxon-name-part-type="species" reg="azurea">azurea</tp:taxon-name-part></tp:taxon-name></italic>, and <italic><tp:taxon-name><tp:taxon-name-part taxon-name-part-type="genus" reg="Pseudotheopea">P.</tp:taxon-name-part> <tp:taxon-name-part taxon-name-part-type="species" reg="sufangae">sufangae</tp:taxon-name-part></tp:taxon-name></italic> sp. nov. <bold>A</bold><italic><tp:taxon-name><tp:taxon-name-part taxon-name-part-type="genus" reg="Theopea">T.</tp:taxon-name-part> <tp:taxon-name-part taxon-name-part-type="species" reg="aeneipennis">aeneipennis</tp:taxon-name-part></tp:taxon-name></italic>, male, dorsal view <bold>B</bold> Same, ventral view <bold>C</bold><italic><tp:taxon-name><tp:taxon-name-part taxon-name-part-type="genus" reg="Pseudotheopea">P.</tp:taxon-name-part> <tp:taxon-name-part taxon-name-part-type="species" reg="aeneipennis">aeneipennis</tp:taxon-name-part></tp:taxon-name></italic>, female, dorsal view <bold>D</bold><italic><tp:taxon-name><tp:taxon-name-part taxon-name-part-type="genus" reg="Pseudotheopea">P.</tp:taxon-name-part> <tp:taxon-name-part taxon-name-part-type="species" reg="azurea">azurea</tp:taxon-name-part></tp:taxon-name></italic>, holotype, dorsal view <bold>E</bold> Same, lateral view <bold>F</bold><italic><tp:taxon-name><tp:taxon-name-part taxon-name-part-type="genus" reg="Pseudotheopea">P.</tp:taxon-name-part> <tp:taxon-name-part taxon-name-part-type="species" reg="sufangae">sufangae</tp:taxon-name-part></tp:taxon-name></italic> sp. nov., male, dorsal view <bold>G</bold> Same, ventral view <bold>H</bold><italic><tp:taxon-name><tp:taxon-name-part taxon-name-part-type="genus" reg="Pseudotheopea">P.</tp:taxon-name-part> <tp:taxon-name-part taxon-name-part-type="species" reg="sufangae">sufangae</tp:taxon-name-part></tp:taxon-name></italic> sp. nov., female, dorsal view.</p></caption><graphic xmlns:xlink="http://www.w3.org/1999/xlink" xlink:href="zookeys-912-065-g005.jpg" position="float" orientation="portrait" xlink:type="simple" id="oo_380660.jpg"><uri content-type="original_file" xlink:type="simple">https://binary.pensoft.net/fig/380660</uri></graphic></fig><fig id="F6" position="float" orientation="portrait"><object-id xmlns:xlink="http://www.w3.org/1999/xlink" content-type="doi" xlink:type="simple">10.3897/zookeys.912.47719.figure6</object-id><object-id xmlns:xlink="http://www.w3.org/1999/xlink" content-type="arpha" xlink:type="simple">C1C9458D-F089-5829-BA8D-D86D039C695F</object-id><label>Figure 6.</label><caption><p>Heads of males of <italic><tp:taxon-name><tp:taxon-name-part taxon-name-part-type="genus" reg="Pseudotheopea">Pseudotheopea</tp:taxon-name-part> <tp:taxon-name-part taxon-name-part-type="species" reg="aeneipennis">aeneipennis</tp:taxon-name-part></tp:taxon-name></italic> and <italic><tp:taxon-name><tp:taxon-name-part taxon-name-part-type="genus" reg="Pseudotheopea">P.</tp:taxon-name-part> <tp:taxon-name-part taxon-name-part-type="species" reg="azurea">azurea</tp:taxon-name-part></tp:taxon-name></italic>. <bold>A</bold><italic><tp:taxon-name><tp:taxon-name-part taxon-name-part-type="genus" reg="Pseudotheopea">P.</tp:taxon-name-part> <tp:taxon-name-part taxon-name-part-type="species" reg="aeneipennis">aeneipennis</tp:taxon-name-part></tp:taxon-name></italic>, dorsal view <bold>B</bold> Same, dorsofrontal view <bold>C</bold> Same, front view <bold>D</bold><italic><tp:taxon-name><tp:taxon-name-part taxon-name-part-type="genus" reg="Pseudotheopea">P.</tp:taxon-name-part> <tp:taxon-name-part taxon-name-part-type="species" reg="azurea">azurea</tp:taxon-name-part></tp:taxon-name></italic>, holotype, dorsofrontal view.</p></caption><graphic xmlns:xlink="http://www.w3.org/1999/xlink" xlink:href="zookeys-912-065-g006.jpg" position="float" orientation="portrait" xlink:type="simple" id="oo_380661.jpg"><uri content-type="original_file" xlink:type="simple">https://binary.pensoft.net/fig/380661</uri></graphic></fig><fig id="F7" position="float" orientation="portrait"><object-id xmlns:xlink="http://www.w3.org/1999/xlink" content-type="doi" xlink:type="simple">10.3897/zookeys.912.47719.figure7</object-id><object-id xmlns:xlink="http://www.w3.org/1999/xlink" content-type="arpha" xlink:type="simple">22942A0C-00D4-50DD-9B5E-42B8240514DA</object-id><label>Figure 7.</label><caption><p>Diagnostic characters of <italic><tp:taxon-name><tp:taxon-name-part taxon-name-part-type="genus" reg="Pseudotheopea">Pseudotheopea</tp:taxon-name-part> <tp:taxon-name-part taxon-name-part-type="species" reg="aeneipennis">aeneipennis</tp:taxon-name-part></tp:taxon-name></italic>. <bold>A</bold> Antenna, male <bold>B</bold> Antenna, female <bold>C</bold> Aedeagus, dorsal view <bold>D</bold> Aedeagus, lateral view <bold>E</bold> Aedeagus, ventral view <bold>F</bold> Abdominal ventrite VIII <bold>G</bold> Gonocoxae <bold>H</bold> Spermatheca.</p></caption><graphic xmlns:xlink="http://www.w3.org/1999/xlink" xlink:href="zookeys-912-065-g007.jpg" position="float" orientation="portrait" xlink:type="simple" id="oo_380662.jpg"><uri content-type="original_file" xlink:type="simple">https://binary.pensoft.net/fig/380662</uri></graphic></fig></tp:treatment-sec><ref-list><ref id="B21"><mixed-citation xmlns:xlink="http://www.w3.org/1999/xlink" xlink:type="simple"><person-group><name name-style="western"><surname>Wang</surname><given-names>J</given-names></name><name name-style="western"><surname>Yang</surname><given-names>X</given-names></name><name name-style="western"><surname>Wang</surname><given-names>S</given-names></name><name name-style="western"><surname>Wu</surname><given-names>Y</given-names></name><name name-style="western"><surname>Yao</surname><given-names>J</given-names></name><name name-style="western"><surname>Li</surname><given-names>W</given-names></name></person-group> (<year>1998</year>) Fauna of <tp:taxon-name><tp:taxon-name-part taxon-name-part-type="family">Chrysomelidae</tp:taxon-name-part></tp:taxon-name> of Wuyishan Nature Reserve in China. China Forestry Publishing House, Beijing, 213 pp (in Chinese).</mixed-citation></ref></ref-list></tp:taxon-treatment>
