# Supplementary material for: Revision of the Theopea genus group (Coleoptera, Chrysomelidae, Galerucinae), part III: Descriptions of two new genera and nine new species
Source: Zookeys. 2020 Feb 17;912:65–124. doi: 10.3897/zookeys.912.47719 (PMC7040049; doi:10.3897/zookeys.912.47719)
Supplement: XML Treatment for Pseudotheopea hsingtzungi [file zookeys.912.47719-treatment10.xml]

<!DOCTYPE tp:taxon-treatment
  PUBLIC "-//TaxonX//DTD Taxonomic Treatment Publishing DTD v0 20100105//EN" "tax-treatment-NSO.dtd">
<tp:taxon-treatment xmlns:tp="http://www.plazi.org/taxpub"><tp:treatment-meta><kwd-group><label>Taxon classification</label><kwd><named-content xmlns:xlink="http://www.w3.org/1999/xlink" content-type="kingdom">Animalia</named-content></kwd><kwd><named-content xmlns:xlink="http://www.w3.org/1999/xlink" content-type="order">Coleoptera</named-content></kwd><kwd><named-content xmlns:xlink="http://www.w3.org/1999/xlink" content-type="family">Chrysomelidae</named-content></kwd></kwd-group><mixed-citation publication-type="journal"><person-group><name><surname>Lee</surname><given-names>Chi-Feng</given-names></name><name><surname>Bezděk</surname><given-names>Jan</given-names></name></person-group><article-title>Revision of the <italic><tp:taxon-name><tp:taxon-name-part taxon-name-part-type="genus" reg="Theopea">Theopea</tp:taxon-name-part></tp:taxon-name></italic> genus group (<tp:taxon-name><tp:taxon-name-part taxon-name-part-type="order">Coleoptera</tp:taxon-name-part></tp:taxon-name>, <tp:taxon-name><tp:taxon-name-part taxon-name-part-type="family">Chrysomelidae</tp:taxon-name-part></tp:taxon-name>, <tp:taxon-name><tp:taxon-name-part taxon-name-part-type="subfamily">Galerucinae</tp:taxon-name-part></tp:taxon-name>), part III: Descriptions of two new genera and nine new species</article-title><source>Zookeys</source><day>17</day><month>2</month><year>2020</year><volume>912</volume><fpage>65</fpage><lpage>124</lpage><pub-id pub-id-type="doi">10.3897/zookeys.912.47719</pub-id></mixed-citation></tp:treatment-meta><tp:nomenclature><tp:taxon-name><object-id xmlns:xlink="http://www.w3.org/1999/xlink" content-type="arpha" xlink:type="simple">E14FF08C-E22E-5080-8701-F5640CC643E5</object-id>
            <tp:taxon-name-part taxon-name-part-type="genus" reg="Pseudotheopea">Pseudotheopea</tp:taxon-name-part>
            <tp:taxon-name-part taxon-name-part-type="species" reg="hsingtzungi">hsingtzungi</tp:taxon-name-part>
            <object-id xmlns:xlink="http://www.w3.org/1999/xlink" content-type="zoobank" xlink:type="simple">http://zoobank.org/B0707A1E-F90D-45C7-B578-33344BB022D3</object-id>
          </tp:taxon-name><tp:taxon-status xmlns:xlink="http://www.w3.org/1999/xlink" xlink:type="simple">sp. nov.</tp:taxon-status><xref ref-type="fig" rid="F15">Figs 15A–C</xref><xref ref-type="fig" rid="F16">; 16A, B</xref><xref ref-type="fig" rid="F17">; 17</xref><tp:nomenclature-citation-list><tp:nomenclature-citation><tp:taxon-name>
                <tp:taxon-name-part taxon-name-part-type="genus" reg="Theopea">Theopea</tp:taxon-name-part> <tp:taxon-name-part taxon-name-part-type="species" reg="sauteri">sauteri</tp:taxon-name-part></tp:taxon-name><comment>: Medvedev, 2000: 178 (part, misidentification).</comment></tp:nomenclature-citation></tp:nomenclature-citation-list></tp:nomenclature><tp:treatment-sec sec-type="Types" id="SECID0EYGCI"><title>Types.</title><p>Holotype ♂ (<named-content xmlns:xlink="http://www.w3.org/1999/xlink" content-type="dwc:institutional_code" xlink:type="simple">NHMUK</named-content>), LAOS. Hua Phan: Ban Saluei, Phou Pane (Mt.), <named-content xmlns:xlink="http://www.w3.org/1999/xlink" content-type="dwc:verbatimCoordinates" xlink:type="simple"><named-content content-type="geo-json" specific-use="{&#34;type&#34;:&#34;Point&#34;,&#34;coordinates&#34;:[104.016667,20.200000]}" id="NCID0EGHCI" xlink:type="simple">20°12’N 104°01’E</named-content></named-content>, 1300-1900 m, 3-30.IV.2014, leg. C. Holzschuh. Paratypes. <bold>LAOS</bold>. Champassak: 1♀ (<named-content xmlns:xlink="http://www.w3.org/1999/xlink" content-type="dwc:institutional_code" xlink:type="simple">HNHM</named-content>), Dong Hua Xao NBCA, bank of Nam Phak river, <named-content xmlns:xlink="http://www.w3.org/1999/xlink" content-type="dwc:verbatimCoordinates" xlink:type="simple"><named-content content-type="geo-json" specific-use="{&#34;type&#34;:&#34;Point&#34;,&#34;coordinates&#34;:[105.916667,15.983333]}" id="NCID0EVHCI" xlink:type="simple">15°59’N 105°55’E</named-content></named-content>, 280 m, 28-29.III.1998, leg. O. Merkl and G. Csorba (identified as <italic><tp:taxon-name><tp:taxon-name-part taxon-name-part-type="genus" reg="Theopea">Theopea</tp:taxon-name-part> <tp:taxon-name-part taxon-name-part-type="species" reg="sauteri">sauteri</tp:taxon-name-part></tp:taxon-name></italic> by <xref ref-type="bibr" rid="B13">Medvedev (2000)</xref>); Hua Pan: 1♀ (<abbrev xmlns:xlink="http://www.w3.org/1999/xlink" xlink:title="Jan Bezděk collection, Brno, Czech Republic" id="ABBRID0EJICI" xlink:type="simple">JBCB</abbrev>), Ban Kangpabong env., 25km SE Vieng Xai (by road), <named-content xmlns:xlink="http://www.w3.org/1999/xlink" content-type="dwc:verbatimCoordinates" xlink:type="simple"><named-content content-type="geo-json" specific-use="{&#34;type&#34;:&#34;Point&#34;,&#34;coordinates&#34;:[104.416667,20.316667]}" id="NCID0EQICI" xlink:type="simple">20°19’N 104°25’E</named-content></named-content>, 14-18.V.2001, leg. J. Bezděk; 1♀ (<named-content xmlns:xlink="http://www.w3.org/1999/xlink" content-type="dwc:institutional_code" xlink:type="simple">NHMB</named-content>), Phou Pane Mt., <named-content xmlns:xlink="http://www.w3.org/1999/xlink" content-type="dwc:verbatimCoordinates" xlink:type="simple"><named-content content-type="geo-json" specific-use="{&#34;type&#34;:&#34;Point&#34;,&#34;coordinates&#34;:[104.000000,20.216667]}" id="NCID0E4ICI" xlink:type="simple">20°13’N 104°00’E</named-content></named-content>, 1350-1500 m, 1-16.VI.2009, leg. M. Brancucci; Oudomxai: 1♀ (<named-content xmlns:xlink="http://www.w3.org/1999/xlink" content-type="dwc:institutional_code" xlink:type="simple">NHMB</named-content>), Oudom Xai (17 km NEE), <named-content xmlns:xlink="http://www.w3.org/1999/xlink" content-type="dwc:verbatimCoordinates" xlink:type="simple"><named-content content-type="geo-json" specific-use="{&#34;type&#34;:&#34;Point&#34;,&#34;coordinates&#34;:[102.150000,20.750000]}" id="NCID0EKJCI" xlink:type="simple">20°45’N 102°09’E</named-content></named-content>, 1100 m, 1-9.V.2002, leg. V. Kubáň.</p></tp:treatment-sec><tp:treatment-sec sec-type="description" id="SECID0EPJCI"><title>Description.</title><p>Length 5.8–6.2 mm, width 2.1–2.4 mm. Body color (Fig. <xref ref-type="fig" rid="F15">15A–C</xref>) golden green, but mouthparts and legs yellowish brown, antennae dark brown. Frontoclypeus (Figs <xref ref-type="fig" rid="F16">16A–16B</xref>) with transverse deep groove between eyes in males, concavity 0.5× as wide as interspace between eyes. Antennae filiform in males (Fig. <xref ref-type="fig" rid="F17">17A</xref>), antennomere I smaller than others, length ratios of antennomeres I–XI 1.0: 0.3: 1.0: 1.2: 1.2: 1.2: 1.2: 1.1: 1.1: 1.0: 1.1, length to width ratios of antennomeres I–XI 3.3: 1.2: 3.8: 4.8: 5.7: 5.5: 5.5: 5.4: 6.1: 5.6: 6.2; similar but slightly shorter in females (Fig. <xref ref-type="fig" rid="F17">17B</xref>), length ratios of antennomeres I–XI 1.0: 0.3: 0.8: 0.9: 0.9: 0.9: 0.9: 0.9: 0.9: 0.8: 0.9, length to width ratios of antennomeres I–XI 3.6: 1.7: 4.0: 4.9: 5.3: 5.3: 5.1: 5.4: 5.3: 4.9: 4.7. Elytra elongate, parallel-sided, 1.8-1.9× longer than wide; disc with dense, coarse punctures, arranged into longitudinal rows, with one distinct longitudinal ridge between two longitudinal rows of punctures. Tarsomeres I of front legs swollen in males; subparallel in females. Aedeagus (Fig. <xref ref-type="fig" rid="F17">17C–E</xref>) extremely slender, 7.2× longer than wide; apex with deep notch; tectum elongate, from apical 1/9 to middle; almost straight in lateral view, moderately curved near base, angular at apical 2/5; triangular sclerites elongate; internal sac with elongate, endophallic sclerite complex, 0.5× as long as aedeagus, composed of two sclerites, apical piece as long as basal piece, one pair of dorsal sclerite hook-like, connected near base of apical piece; ventral sclerites absent. Gonocoxae (Fig. <xref ref-type="fig" rid="F17">17G</xref>) elongate, both gonocoxae fused from basal 1/4 to apical 1/4; apices convergent and narrowly rounded, each gonocoxa with eight setae along lateral margin from apex to apical 1/6; with one pair of short lateral processes at basal 2/5. Ventrite VIII (Fig. <xref ref-type="fig" rid="F17">17F</xref>) elongate and well sclerotized; disc with several long setae at sides and near apical margin, and with dense, short setae along apical margin; spiculum extremely slender. Receptacle of spermatheca (Fig. <xref ref-type="fig" rid="F17">17H</xref>) strongly swollen; pump slender and strongly curved; proximal spermathecal duct shallowly inserted into receptacle, narrow and short.</p></tp:treatment-sec><tp:treatment-sec sec-type="diagnosis" id="SECID0EVKCI"><title>Diagnosis.</title><p><italic><tp:taxon-name><tp:taxon-name-part taxon-name-part-type="genus" reg="Pseudotheopea">Pseudotheopea</tp:taxon-name-part> <tp:taxon-name-part taxon-name-part-type="species" reg="hsingtzungi">hsingtzungi</tp:taxon-name-part></tp:taxon-name></italic> sp. nov. (Fig. <xref ref-type="fig" rid="F15">15A–C</xref>), <italic><tp:taxon-name><tp:taxon-name-part taxon-name-part-type="genus" reg="Pseudotheopea">P.</tp:taxon-name-part> <tp:taxon-name-part taxon-name-part-type="species" reg="boreri">boreri</tp:taxon-name-part></tp:taxon-name></italic> sp. nov. (Fig. <xref ref-type="fig" rid="F8">8A–C</xref>), <italic><tp:taxon-name><tp:taxon-name-part taxon-name-part-type="genus" reg="Pseudotheopea">P.</tp:taxon-name-part> <tp:taxon-name-part taxon-name-part-type="species" reg="clypealis">clypealis</tp:taxon-name-part></tp:taxon-name></italic> (Medvedev) (Fig. <xref ref-type="fig" rid="F8">8D–F</xref>), and <italic><tp:taxon-name><tp:taxon-name-part taxon-name-part-type="genus" reg="Pseudotheopea">P.</tp:taxon-name-part> <tp:taxon-name-part taxon-name-part-type="species" reg="smaragdina">smaragdina</tp:taxon-name-part></tp:taxon-name></italic> (Gressitt and Kimoto) (Fig. <xref ref-type="fig" rid="F15">15D–F</xref>), are characterized by their golden green coloration. They can be identified based on their distribution: <italic><tp:taxon-name><tp:taxon-name-part taxon-name-part-type="genus" reg="Pseudotheopea">P.</tp:taxon-name-part> <tp:taxon-name-part taxon-name-part-type="species" reg="boreri">boreri</tp:taxon-name-part></tp:taxon-name></italic> sp. nov. from India, <italic><tp:taxon-name><tp:taxon-name-part taxon-name-part-type="genus" reg="Pseudotheopea">P.</tp:taxon-name-part> <tp:taxon-name-part taxon-name-part-type="species" reg="clypealis">clypealis</tp:taxon-name-part></tp:taxon-name></italic> from Vietnam, <italic><tp:taxon-name><tp:taxon-name-part taxon-name-part-type="genus" reg="Pseudotheopea">P.</tp:taxon-name-part> <tp:taxon-name-part taxon-name-part-type="species" reg="hsingtzungi">hsingtzungi</tp:taxon-name-part></tp:taxon-name></italic> sp. nov. from Laos, and <italic><tp:taxon-name><tp:taxon-name-part taxon-name-part-type="genus" reg="Pseudotheopea">P.</tp:taxon-name-part> <tp:taxon-name-part taxon-name-part-type="species" reg="smaragdina">smaragdina</tp:taxon-name-part></tp:taxon-name></italic> from China. <italic><tp:taxon-name><tp:taxon-name-part taxon-name-part-type="genus" reg="Pseudotheopea">Pseudotheopea</tp:taxon-name-part> <tp:taxon-name-part taxon-name-part-type="species" reg="hsingtzungi">hsingtzungi</tp:taxon-name-part></tp:taxon-name></italic> sp. nov. (Fig. <xref ref-type="fig" rid="F15">15A, B</xref>) is similar to <italic><tp:taxon-name><tp:taxon-name-part taxon-name-part-type="genus" reg="Pseudotheopea">P.</tp:taxon-name-part> <tp:taxon-name-part taxon-name-part-type="species" reg="boreri">boreri</tp:taxon-name-part></tp:taxon-name></italic> sp. nov. (Fig. <xref ref-type="fig" rid="F8">8A, C</xref>) and <italic><tp:taxon-name><tp:taxon-name-part taxon-name-part-type="genus" reg="Pseudotheopea">P.</tp:taxon-name-part> <tp:taxon-name-part taxon-name-part-type="species" reg="smaragdina">smaragdina</tp:taxon-name-part></tp:taxon-name></italic> (Fig. <xref ref-type="fig" rid="F15">15D, E</xref>) based on the shared indistinct longitudinal ridges on the elytra (convex and distinct longitudinal ridges on the elytra in <italic><tp:taxon-name><tp:taxon-name-part taxon-name-part-type="genus" reg="Pseudotheopea">P.</tp:taxon-name-part> <tp:taxon-name-part taxon-name-part-type="species" reg="clypealis">clypealis</tp:taxon-name-part></tp:taxon-name></italic> (Fig. <xref ref-type="fig" rid="F8">8D, F</xref>)), but differs by having the concavity narrower between the eyes in males (Fig. <xref ref-type="fig" rid="F16">16A, B</xref>) (concavity wide between eyes in others (Figs <xref ref-type="fig" rid="F9">9A, B</xref>; <xref ref-type="fig" rid="F16">16C, D</xref>)). Males of <italic><tp:taxon-name><tp:taxon-name-part taxon-name-part-type="genus" reg="Pseudotheopea">P.</tp:taxon-name-part> <tp:taxon-name-part taxon-name-part-type="species" reg="hsingtzungi">hsingtzungi</tp:taxon-name-part></tp:taxon-name></italic> sp. nov. are similar to those of <italic><tp:taxon-name><tp:taxon-name-part taxon-name-part-type="genus" reg="Pseudotheopea">P.</tp:taxon-name-part> <tp:taxon-name-part taxon-name-part-type="species" reg="kimotoi">kimotoi</tp:taxon-name-part></tp:taxon-name></italic> sp. nov. in possessing elongate triangular aedeagal sclerites (Figs <xref ref-type="fig" rid="F17">17D, E</xref>; <xref ref-type="fig" rid="F20">20E, F</xref>) but differ in the presence of one pair of long hook-like lateral sclerites of the median elongate sclerite, lacking small spines near the apex of the median elongate sclerite, and the median division (Fig. <xref ref-type="fig" rid="F17">17C, D</xref>) (lacking hook-like sclerites at sides of median elongate sclerite, with small spines near apex of median elongate sclerite, and undivided in those of <italic><tp:taxon-name><tp:taxon-name-part taxon-name-part-type="genus" reg="Pseudotheopea">P.</tp:taxon-name-part> <tp:taxon-name-part taxon-name-part-type="species" reg="kimotoi">kimotoi</tp:taxon-name-part></tp:taxon-name></italic> sp. nov. (Fig. <xref ref-type="fig" rid="F20">20D, E</xref>)).</p></tp:treatment-sec><tp:treatment-sec sec-type="etymology" id="SECID0E3RCI"><title>Etymology.</title><p>The new species is dedicated to Mr. Hsing-Tzung Cheng, who is a member of the Taiwan Chrysomelid Research Team (TCRT) for inventorying leaf beetles.</p></tp:treatment-sec><tp:treatment-sec sec-type="distribution" id="SECID0EBSCI"><title>Distribution.</title><p>Laos.</p><fig id="F15" position="float" orientation="portrait"><object-id xmlns:xlink="http://www.w3.org/1999/xlink" content-type="doi" xlink:type="simple">10.3897/zookeys.912.47719.figure15</object-id><object-id xmlns:xlink="http://www.w3.org/1999/xlink" content-type="arpha" xlink:type="simple">1868F345-E1D0-5147-A70C-6871E8A105ED</object-id><label>Figure 15.</label><caption><p>Habitus of <italic><tp:taxon-name><tp:taxon-name-part taxon-name-part-type="genus" reg="Pseudotheopea">Pseudotheopea</tp:taxon-name-part> <tp:taxon-name-part taxon-name-part-type="species" reg="hsingtzungi">hsingtzungi</tp:taxon-name-part></tp:taxon-name></italic> sp. nov. and <italic><tp:taxon-name><tp:taxon-name-part taxon-name-part-type="genus" reg="Pseudotheopea">P.</tp:taxon-name-part> <tp:taxon-name-part taxon-name-part-type="species" reg="smaragdina">smaragdina</tp:taxon-name-part></tp:taxon-name></italic>. <bold>A</bold><italic><tp:taxon-name><tp:taxon-name-part taxon-name-part-type="genus" reg="Pseudotheopea">P.</tp:taxon-name-part> <tp:taxon-name-part taxon-name-part-type="species" reg="hsingtzungi">hsingtzungi</tp:taxon-name-part></tp:taxon-name></italic> sp. nov., male, dorsal view <bold>B</bold><italic><tp:taxon-name><tp:taxon-name-part taxon-name-part-type="genus" reg="Pseudotheopea">P.</tp:taxon-name-part> <tp:taxon-name-part taxon-name-part-type="species" reg="hsingtzungi">hsingtzungi</tp:taxon-name-part></tp:taxon-name></italic> sp. nov., female, dorsal view <bold>C</bold> Same, ventral view <bold>D</bold><italic><tp:taxon-name><tp:taxon-name-part taxon-name-part-type="genus" reg="Pseudotheopea">P.</tp:taxon-name-part> <tp:taxon-name-part taxon-name-part-type="species" reg="smaragdina">smaragdina</tp:taxon-name-part></tp:taxon-name></italic>, male, dorsal view <bold>E</bold><italic><tp:taxon-name><tp:taxon-name-part taxon-name-part-type="genus" reg="Pseudotheopea">P.</tp:taxon-name-part> <tp:taxon-name-part taxon-name-part-type="species" reg="smaragdina">smaragdina</tp:taxon-name-part></tp:taxon-name></italic>, female, dorsal view <bold>F</bold> Same, ventral view.</p></caption><graphic xmlns:xlink="http://www.w3.org/1999/xlink" xlink:href="zookeys-912-065-g015.jpg" position="float" orientation="portrait" xlink:type="simple" id="oo_380670.jpg"><uri content-type="original_file" xlink:type="simple">https://binary.pensoft.net/fig/380670</uri></graphic></fig><fig id="F16" position="float" orientation="portrait"><object-id xmlns:xlink="http://www.w3.org/1999/xlink" content-type="doi" xlink:type="simple">10.3897/zookeys.912.47719.figure16</object-id><object-id xmlns:xlink="http://www.w3.org/1999/xlink" content-type="arpha" xlink:type="simple">E48D90D0-CC99-5CC6-B12E-E938A0570DBA</object-id><label>Figure 16.</label><caption><p>Heads of males of <italic><tp:taxon-name><tp:taxon-name-part taxon-name-part-type="genus" reg="Pseudotheopea">Pseudotheopea</tp:taxon-name-part> <tp:taxon-name-part taxon-name-part-type="species" reg="hsingtzungi">hsingtzungi</tp:taxon-name-part></tp:taxon-name></italic> sp. nov. and <italic><tp:taxon-name><tp:taxon-name-part taxon-name-part-type="genus" reg="Pseudotheopea">P.</tp:taxon-name-part> <tp:taxon-name-part taxon-name-part-type="species" reg="smaragdina">smaragdina</tp:taxon-name-part></tp:taxon-name></italic>. <bold>A</bold><italic><tp:taxon-name><tp:taxon-name-part taxon-name-part-type="genus" reg="Pseudotheopea">P.</tp:taxon-name-part> <tp:taxon-name-part taxon-name-part-type="species" reg="hsingtzungi">hsingtzungi</tp:taxon-name-part></tp:taxon-name></italic> sp. nov., dorsofrontal view <bold>B</bold> Same, front view <bold>C</bold><italic><tp:taxon-name><tp:taxon-name-part taxon-name-part-type="genus" reg="Pseudotheopea">P.</tp:taxon-name-part> <tp:taxon-name-part taxon-name-part-type="species" reg="smaragdina">smaragdina</tp:taxon-name-part></tp:taxon-name></italic>, dorsofrontal view <bold>D</bold> Same, front view.</p></caption><graphic xmlns:xlink="http://www.w3.org/1999/xlink" xlink:href="zookeys-912-065-g016.jpg" position="float" orientation="portrait" xlink:type="simple" id="oo_380671.jpg"><uri content-type="original_file" xlink:type="simple">https://binary.pensoft.net/fig/380671</uri></graphic></fig><fig id="F17" position="float" orientation="portrait"><object-id xmlns:xlink="http://www.w3.org/1999/xlink" content-type="doi" xlink:type="simple">10.3897/zookeys.912.47719.figure17</object-id><object-id xmlns:xlink="http://www.w3.org/1999/xlink" content-type="arpha" xlink:type="simple">CA9B0AD1-33F0-5D88-8400-027692F0F65C</object-id><label>Figure 17.</label><caption><p>Diagnostic characters of <italic><tp:taxon-name><tp:taxon-name-part taxon-name-part-type="genus" reg="Pseudotheopea">Pseudotheopea</tp:taxon-name-part> <tp:taxon-name-part taxon-name-part-type="species" reg="hsingtzungi">hsingtzungi</tp:taxon-name-part></tp:taxon-name></italic> sp. nov. <bold>A</bold> Antenna, male <bold>B</bold> Antenna, female <bold>C</bold> Aedeagus, dorsal view <bold>D</bold> Aedeagus, lateral view <bold>E</bold> Aedeagus, ventral view <bold>F</bold> Abdominal ventrite VIII <bold>G</bold> Gonocoxae <bold>H</bold> Spermatheca.</p></caption><graphic xmlns:xlink="http://www.w3.org/1999/xlink" xlink:href="zookeys-912-065-g017.jpg" position="float" orientation="portrait" xlink:type="simple" id="oo_380672.jpg"><uri content-type="original_file" xlink:type="simple">https://binary.pensoft.net/fig/380672</uri></graphic></fig></tp:treatment-sec><tp:treatment-sec><!--Section generated to contain objects referenced in tp:taxon-treatment.--><fig id="F8" position="float" orientation="portrait"><object-id xmlns:xlink="http://www.w3.org/1999/xlink" content-type="doi" xlink:type="simple">10.3897/zookeys.912.47719.figure8</object-id><object-id xmlns:xlink="http://www.w3.org/1999/xlink" content-type="arpha" xlink:type="simple">4963BB43-17CC-5D27-80C2-23A57DB77C63</object-id><label>Figure 8.</label><caption><p>Habitus of <italic><tp:taxon-name><tp:taxon-name-part taxon-name-part-type="genus" reg="Pseudotheopea">Pseudotheopea</tp:taxon-name-part> <tp:taxon-name-part taxon-name-part-type="species" reg="boreri">boreri</tp:taxon-name-part></tp:taxon-name></italic> sp. nov. and <italic><tp:taxon-name><tp:taxon-name-part taxon-name-part-type="genus" reg="Pseudotheopea">P.</tp:taxon-name-part> <tp:taxon-name-part taxon-name-part-type="species" reg="clypealis">clypealis</tp:taxon-name-part></tp:taxon-name></italic>. <bold>A</bold><italic><tp:taxon-name><tp:taxon-name-part taxon-name-part-type="genus" reg="Pseudotheopea">P.</tp:taxon-name-part> <tp:taxon-name-part taxon-name-part-type="species" reg="boreri">boreri</tp:taxon-name-part></tp:taxon-name></italic> sp. nov., male, dorsal view <bold>B</bold> Same, ventral view <bold>C</bold><italic><tp:taxon-name><tp:taxon-name-part taxon-name-part-type="genus" reg="Pseudotheopea">P.</tp:taxon-name-part> <tp:taxon-name-part taxon-name-part-type="species" reg="boreri">boreri</tp:taxon-name-part></tp:taxon-name></italic>, female, dorsal view <bold>D</bold><italic><tp:taxon-name><tp:taxon-name-part taxon-name-part-type="genus" reg="Pseudotheopea">P.</tp:taxon-name-part> <tp:taxon-name-part taxon-name-part-type="species" reg="clypealis">clypealis</tp:taxon-name-part></tp:taxon-name></italic>, male, dorsal view <bold>E</bold> Same, ventral view <bold>F</bold><italic><tp:taxon-name><tp:taxon-name-part taxon-name-part-type="genus" reg="Pseudotheopea">P.</tp:taxon-name-part> <tp:taxon-name-part taxon-name-part-type="species" reg="clypealis">clypealis</tp:taxon-name-part></tp:taxon-name></italic>, female, dorsal view.</p></caption><graphic xmlns:xlink="http://www.w3.org/1999/xlink" xlink:href="zookeys-912-065-g008.jpg" position="float" orientation="portrait" xlink:type="simple" id="oo_380663.jpg"><uri content-type="original_file" xlink:type="simple">https://binary.pensoft.net/fig/380663</uri></graphic></fig><fig id="F9" position="float" orientation="portrait"><object-id xmlns:xlink="http://www.w3.org/1999/xlink" content-type="doi" xlink:type="simple">10.3897/zookeys.912.47719.figure9</object-id><object-id xmlns:xlink="http://www.w3.org/1999/xlink" content-type="arpha" xlink:type="simple">96984BB5-675B-5C66-ADAD-30F59C4467FC</object-id><label>Figure 9.</label><caption><p>Heads of males of <italic><tp:taxon-name><tp:taxon-name-part taxon-name-part-type="genus" reg="Pseudotheopea">Pseudotheopea</tp:taxon-name-part> <tp:taxon-name-part taxon-name-part-type="species" reg="boreri">boreri</tp:taxon-name-part></tp:taxon-name></italic> sp. nov. and <italic><tp:taxon-name><tp:taxon-name-part taxon-name-part-type="genus" reg="Pseudotheopea">P.</tp:taxon-name-part> <tp:taxon-name-part taxon-name-part-type="species" reg="clypealis">clypealis</tp:taxon-name-part></tp:taxon-name></italic>. <bold>A</bold><italic><tp:taxon-name><tp:taxon-name-part taxon-name-part-type="genus" reg="Pseudotheopea">P.</tp:taxon-name-part> <tp:taxon-name-part taxon-name-part-type="species" reg="boreri">boreri</tp:taxon-name-part></tp:taxon-name></italic> sp. nov., dorsofrontal view <bold>B</bold> Same, front view <bold>C</bold><italic><tp:taxon-name><tp:taxon-name-part taxon-name-part-type="genus" reg="Pseudotheopea">P.</tp:taxon-name-part> <tp:taxon-name-part taxon-name-part-type="species" reg="clypealis">clypealis</tp:taxon-name-part></tp:taxon-name></italic>, dorsofrontal view <bold>D</bold> Same, front view.</p></caption><graphic xmlns:xlink="http://www.w3.org/1999/xlink" xlink:href="zookeys-912-065-g009.jpg" position="float" orientation="portrait" xlink:type="simple" id="oo_380664.jpg"><uri content-type="original_file" xlink:type="simple">https://binary.pensoft.net/fig/380664</uri></graphic></fig><fig id="F20" position="float" orientation="portrait"><object-id xmlns:xlink="http://www.w3.org/1999/xlink" content-type="doi" xlink:type="simple">10.3897/zookeys.912.47719.figure20</object-id><object-id xmlns:xlink="http://www.w3.org/1999/xlink" content-type="arpha" xlink:type="simple">CC717A13-1791-502D-92F0-7024BEDFCAA3</object-id><label>Figure 20.</label><caption><p>Diagnostic characters of <italic><tp:taxon-name><tp:taxon-name-part taxon-name-part-type="genus" reg="Pseudotheopea">Pseudotheopea</tp:taxon-name-part> <tp:taxon-name-part taxon-name-part-type="species" reg="kimotoi">kimotoi</tp:taxon-name-part></tp:taxon-name></italic> sp. nov. <bold>A</bold> Antenna, male <bold>B</bold> Antenna, female <bold>C</bold> Antenna, male, from Dalat <bold>D</bold> Aedeagus, dorsal view <bold>E</bold> Aedeagus, lateral view <bold>F</bold> Aedeagus, ventral view <bold>G</bold> Abdominal ventrite VIII <bold>H</bold> Gonocoxae <bold>I</bold> Spermatheca.</p></caption><graphic xmlns:xlink="http://www.w3.org/1999/xlink" xlink:href="zookeys-912-065-g020.jpg" position="float" orientation="portrait" xlink:type="simple" id="oo_380675.jpg"><uri content-type="original_file" xlink:type="simple">https://binary.pensoft.net/fig/380675</uri></graphic></fig></tp:treatment-sec><ref-list><ref id="B13"><mixed-citation xmlns:xlink="http://www.w3.org/1999/xlink" xlink:type="simple"><person-group><name name-style="western"><surname>Medvedev</surname><given-names>LN</given-names></name></person-group> (<year>2000</year>) <article-title><tp:taxon-name><tp:taxon-name-part taxon-name-part-type="family">Chrysomelidae</tp:taxon-name-part></tp:taxon-name> (<tp:taxon-name><tp:taxon-name-part taxon-name-part-type="order">Coleoptera</tp:taxon-name-part></tp:taxon-name>) of Laos from the collection of the Hungarian Natural History Museum.</article-title><source>Annales Historico-Naturales Musei Nationalis Hungarici</source><volume>92</volume>: <fpage>161</fpage>–<lpage>182</lpage>.</mixed-citation></ref></ref-list></tp:taxon-treatment>
