# Supplementary material for: Revision of the Theopea genus group (Coleoptera, Chrysomelidae, Galerucinae), part III: Descriptions of two new genera and nine new species
Source: Zookeys. 2020 Feb 17;912:65–124. doi: 10.3897/zookeys.912.47719 (PMC7040049; doi:10.3897/zookeys.912.47719)
Supplement: XML Treatment for Pseudotheopea kimotoi [file zookeys.912.47719-treatment11.xml]

<!DOCTYPE tp:taxon-treatment
  PUBLIC "-//TaxonX//DTD Taxonomic Treatment Publishing DTD v0 20100105//EN" "tax-treatment-NSO.dtd">
<tp:taxon-treatment xmlns:tp="http://www.plazi.org/taxpub"><tp:treatment-meta><kwd-group><label>Taxon classification</label><kwd><named-content xmlns:xlink="http://www.w3.org/1999/xlink" content-type="kingdom">Animalia</named-content></kwd><kwd><named-content xmlns:xlink="http://www.w3.org/1999/xlink" content-type="order">Coleoptera</named-content></kwd><kwd><named-content xmlns:xlink="http://www.w3.org/1999/xlink" content-type="family">Chrysomelidae</named-content></kwd></kwd-group><mixed-citation publication-type="journal"><person-group><name><surname>Lee</surname><given-names>Chi-Feng</given-names></name><name><surname>Bezděk</surname><given-names>Jan</given-names></name></person-group><article-title>Revision of the <italic><tp:taxon-name><tp:taxon-name-part taxon-name-part-type="genus" reg="Theopea">Theopea</tp:taxon-name-part></tp:taxon-name></italic> genus group (<tp:taxon-name><tp:taxon-name-part taxon-name-part-type="order">Coleoptera</tp:taxon-name-part></tp:taxon-name>, <tp:taxon-name><tp:taxon-name-part taxon-name-part-type="family">Chrysomelidae</tp:taxon-name-part></tp:taxon-name>, <tp:taxon-name><tp:taxon-name-part taxon-name-part-type="subfamily">Galerucinae</tp:taxon-name-part></tp:taxon-name>), part III: Descriptions of two new genera and nine new species</article-title><source>Zookeys</source><day>17</day><month>2</month><year>2020</year><volume>912</volume><fpage>65</fpage><lpage>124</lpage><pub-id pub-id-type="doi">10.3897/zookeys.912.47719</pub-id></mixed-citation></tp:treatment-meta><tp:nomenclature><tp:taxon-name><object-id xmlns:xlink="http://www.w3.org/1999/xlink" content-type="arpha" xlink:type="simple">D3A047A9-2396-570E-A75D-E9C3F536B26A</object-id>
            <tp:taxon-name-part taxon-name-part-type="genus" reg="Pseudotheopea">Pseudotheopea</tp:taxon-name-part>
            <tp:taxon-name-part taxon-name-part-type="species" reg="kimotoi">kimotoi</tp:taxon-name-part>
            <object-id xmlns:xlink="http://www.w3.org/1999/xlink" content-type="zoobank" xlink:type="simple">http://zoobank.org/5A493FF3-7DD0-4DCB-81FF-893F6FCA9420</object-id>
          </tp:taxon-name><tp:taxon-status xmlns:xlink="http://www.w3.org/1999/xlink" xlink:type="simple">sp. nov.</tp:taxon-status><xref ref-type="fig" rid="F18">Figs 18A–D</xref><xref ref-type="fig" rid="F19">; 19A, B</xref><xref ref-type="fig" rid="F20">; 20</xref><tp:nomenclature-citation-list><tp:nomenclature-citation><tp:taxon-name>
                <tp:taxon-name-part taxon-name-part-type="genus" reg="Theopea">Theopea</tp:taxon-name-part> <tp:taxon-name-part taxon-name-part-type="species" reg="sauteri">sauteri</tp:taxon-name-part></tp:taxon-name><comment>: Kimoto, 1989: 200 (part); Medvedev, 2000: 178 (part).</comment></tp:nomenclature-citation></tp:nomenclature-citation-list></tp:nomenclature><tp:treatment-sec sec-type="Types" id="SECID0EL1CI"><title>Types.</title><p>Holotype ♂ (<named-content xmlns:xlink="http://www.w3.org/1999/xlink" content-type="dwc:institutional_code" xlink:type="simple">BPBM</named-content>): “VIET NAM: 7km SE / of Dilinh (Djiring) / 990m, 2.V.1960 [p, w] // ♂ [p, w] // R. E. Leech / Collector / BISHOP [p, w] // Theopea / sauteri / Chujo [h] / Det. S. Kimoto, 19 [p] 87 [h, w]”. This specimen was misidentified as <italic>Theopea sauteri</italic> by <xref ref-type="bibr" rid="B10">Kimoto (1989)</xref>. Paratypes. <bold>LAOS</bold>. Boli Kham Xai: 1♀ (<abbrev xmlns:xlink="http://www.w3.org/1999/xlink" xlink:title="Jan Bezděk collection, Brno, Czech Republic" id="ABBRID0EW2CI" xlink:type="simple">JBCB</abbrev>), Ban Nape (8km NE), ~600 m, <named-content xmlns:xlink="http://www.w3.org/1999/xlink" content-type="dwc:verbatimCoordinates" xlink:type="simple"><named-content content-type="geo-json" specific-use="{&#34;type&#34;:&#34;Point&#34;,&#34;coordinates&#34;:[105.133333,18.350000]}" id="NCID0E42CI" xlink:type="simple">18°21’N 105°08’E</named-content></named-content>, 1-18.V.2001, leg. C. L. Peša; Champassak: 1♂, 5♀♀ (<named-content xmlns:xlink="http://www.w3.org/1999/xlink" content-type="dwc:institutional_code" xlink:type="simple">HNHM</named-content>), Dong Hua Xao NBCA, 2 km S of Ban Nong Luang, bank of Touay-Guai Stream, <named-content xmlns:xlink="http://www.w3.org/1999/xlink" content-type="dwc:verbatimCoordinates" xlink:type="simple"><named-content content-type="geo-json" specific-use="{&#34;type&#34;:&#34;Point&#34;,&#34;coordinates&#34;:[106.216667,15.066667]}" id="NCID0EK3CI" xlink:type="simple">15°04’N 106°13’E</named-content></named-content>, 800 m, 1-5.IV.1998, leg. O. Merkl and G. Csorba (identified as <italic><tp:taxon-name><tp:taxon-name-part taxon-name-part-type="genus" reg="Theopea">Theopea</tp:taxon-name-part> <tp:taxon-name-part taxon-name-part-type="species" reg="sauteri">sauteri</tp:taxon-name-part></tp:taxon-name></italic> by <xref ref-type="bibr" rid="B13">Medvedev (2000)</xref>); Hua Pan: 3♀♀ (<abbrev xmlns:xlink="http://www.w3.org/1999/xlink" xlink:title="Jan Bezděk collection, Brno, Czech Republic" id="ABBRID0E53CI" xlink:type="simple">JBCB</abbrev>), Ban Kangpabong env., 25km SE Vieng Xai (by road), <named-content xmlns:xlink="http://www.w3.org/1999/xlink" content-type="dwc:verbatimCoordinates" xlink:type="simple"><named-content content-type="geo-json" specific-use="{&#34;type&#34;:&#34;Point&#34;,&#34;coordinates&#34;:[104.416667,20.316667]}" id="NCID0EF4CI" xlink:type="simple">20°19’N 104°25’E</named-content></named-content>, 14-18.V.2001, leg. J. Bezděk; Khammouane: 2♀♀ (<abbrev xmlns:xlink="http://www.w3.org/1999/xlink" xlink:title="Ron Beenen collection, Nieuwegein, The Netherlands" id="ABBRID0EK4CI" xlink:type="simple">RBCN</abbrev>), Nakai env., Rout no 8, <named-content xmlns:xlink="http://www.w3.org/1999/xlink" content-type="dwc:verbatimCoordinates" xlink:type="simple"><named-content content-type="geo-json" specific-use="{&#34;type&#34;:&#34;Point&#34;,&#34;coordinates&#34;:[105.151667,17.713333]}" id="NCID0ER4CI" xlink:type="simple">17°42.8’N 105°09.1’E</named-content></named-content>, 560 m, 4-8.V.1998, leg. E. Jendek and O. Šauša; Louangphrabang: 4♀♀ (<named-content xmlns:xlink="http://www.w3.org/1999/xlink" content-type="dwc:institutional_code" xlink:type="simple">NHMB</named-content>), Thong Khan, <named-content xmlns:xlink="http://www.w3.org/1999/xlink" content-type="dwc:verbatimCoordinates" xlink:type="simple"><named-content content-type="geo-json" specific-use="{&#34;type&#34;:&#34;Point&#34;,&#34;coordinates&#34;:[101.966667,19.550000]}" id="NCID0E54CI" xlink:type="simple">19°33’N 101°58’E</named-content></named-content>, 750 m, 11-21.V.2002, leg. V. Kubáň; <bold>THAILAND</bold>. Loei: 1♀ (<named-content xmlns:xlink="http://www.w3.org/1999/xlink" content-type="dwc:institutional_code" xlink:type="simple">NMPC</named-content>), Phu Kradung N.P., 16-17.V.1999, leg. D. Hauck; <bold>VIETNAM</bold>. 1♀ (<named-content xmlns:xlink="http://www.w3.org/1999/xlink" content-type="dwc:institutional_code" xlink:type="simple">ZSM</named-content>), Tam Dao, 1982, leg. L. Medvedev; Cao Bang: 1♂ (<named-content xmlns:xlink="http://www.w3.org/1999/xlink" content-type="dwc:institutional_code" xlink:type="simple">NMPC</named-content>), Bao-Lac; Lam Dong: 1♂, 1♀ (<named-content xmlns:xlink="http://www.w3.org/1999/xlink" content-type="dwc:institutional_code" xlink:type="simple">BPBM</named-content>), 6 km S Dalat, 1400-1500 m, 6.VI.-7.VII.1961, leg. N. R. Spencer, identified as <italic><tp:taxon-name><tp:taxon-name-part taxon-name-part-type="genus" reg="Theopea">Theopea</tp:taxon-name-part> <tp:taxon-name-part taxon-name-part-type="species" reg="sauteri">sauteri</tp:taxon-name-part></tp:taxon-name></italic> by <xref ref-type="bibr" rid="B10">Kimoto (1989)</xref>; Ninh Binh: 1♀ (<named-content xmlns:xlink="http://www.w3.org/1999/xlink" content-type="dwc:institutional_code" xlink:type="simple">NHMB</named-content>), Cuc Phuong N.P., 21-27.V.1996, leg. Pacholátko and Dembický.</p></tp:treatment-sec><tp:treatment-sec sec-type="description" id="SECID0EP6CI"><title>Description.</title><p>Length 6.6-7.5 mm, width 2.6-3.2 mm. Body color (Fig. <xref ref-type="fig" rid="F18">18A–D</xref>) metallic blue or purple, but antennae and legs yellowish brown, mouth parts dark brown. Frontoclypeus (Fig. <xref ref-type="fig" rid="F19">19A, B</xref>) transverse and weakly excavated between eyes in males, semi-circular, the annular concavity 0.8× as wide as interspace between eyes, with cluster of long setae near middle of anterior margin, some shorter setae scattered along anterior margin. Antennae filiform in males (Fig. <xref ref-type="fig" rid="F20">20A</xref>), but relatively broader than those of females (Fig. <xref ref-type="fig" rid="F15">15A</xref>), length ratios of antennomeres I–XI 1.0: 0.3: 0.9: 1.1: 1.2: 1.0: 1.1: 1.0: 1.0: 0.9: 1.1, length to width ratios of antennomeres I–XI 3.3: 1.6: 3.4: 4.4: 4.9: 4.2: 4.8: 4.5: 4.7: 4.8: 4.7; filiform in females (Fig. <xref ref-type="fig" rid="F20">20B</xref>), length ratios of antennomeres I–XI 1.0: 0.3: 0.7: 0.9: 1.0: 0.9: 0.9: 0.8: 0.8: 0.8: 0.9, length to width ratios of antennomeres I–XI 4.2: 2.2: 4.1: 5.1: 5.6: 5.4: 5.7: 5.1: 5.5: 5.2: 6.2. Elytra elongate, parallel-sided, 1.7-1.9× longer than wide; disc with dense, coarse punctures, arranged into longitudinal rows, with one distinct and convex longitudinal ridge between two longitudinal rows of punctures, with convex area behind scutellum, ridges reduced at convex area. Tarsomeres I of front legs strongly swollen in males; subparallel in females. Aedeagus (Fig. <xref ref-type="fig" rid="F20">20D–F</xref>) slender, 8.4× longer than wide; apex with shallow notch; tectum elongate, from apical 1/13 to basal 1/3; almost straight in lateral view, angular at apical 2/5, moderately curved near base; triangular sclerites elongate; internal sac covered with stout teeth, with elongate endophallic sclerite, 0.5× as long as aedeagus, some small, stout teeth at apical 1/8 to 2/5. Gonocoxae (Fig. <xref ref-type="fig" rid="F20">20H</xref>) elongate, both gonocoxae fused from basal 1/4 to apical 1/5; apices convergent and narrowly rounded, each gonocoxa with eight setae along lateral margin from apex to apical 1/6, four much longer than others; lateral processes reduced. Ventrite VIII (Fig. <xref ref-type="fig" rid="F20">20G</xref>) elongate and well sclerotized; disc with several long setae at sides and near apical margin, and with dense, short setae along apical margin; spiculum extremely slender. Receptacle of spermatheca (Fig. <xref ref-type="fig" rid="F20">20I</xref>) strongly swollen; pump slender and strongly curved; proximal spermathecal duct deeply inserted into receptacle, narrow and short.</p></tp:treatment-sec><tp:treatment-sec sec-type="variation" id="SECID0EZADI"><title>Variation.</title><p>One male collected from Dalat has a smaller body (5.3 mm long, 2.2 mm wide) and the convex area on the elytra is indistinct and with longitudinal ridges (Fig. <xref ref-type="fig" rid="F20">20D</xref>), antennomeres IV-VI are curved (VII-XI lost, Fig. <xref ref-type="fig" rid="F20">20C</xref>), and the frontoclypeus lacks a concavity.</p></tp:treatment-sec><tp:treatment-sec sec-type="diagnosis" id="SECID0EHBDI"><title>Diagnosis.</title><p><italic><tp:taxon-name><tp:taxon-name-part taxon-name-part-type="genus" reg="Pseudotheopea">Pseudotheopea</tp:taxon-name-part> <tp:taxon-name-part taxon-name-part-type="species" reg="kimotoi">kimotoi</tp:taxon-name-part></tp:taxon-name></italic> sp. nov. is similar to <italic><tp:taxon-name><tp:taxon-name-part taxon-name-part-type="genus" reg="Pseudotheopea">P.</tp:taxon-name-part> <tp:taxon-name-part taxon-name-part-type="species" reg="clypealis">clypealis</tp:taxon-name-part></tp:taxon-name></italic> (Medvedev) and <italic><tp:taxon-name><tp:taxon-name-part taxon-name-part-type="genus" reg="Pseudotheopea">P.</tp:taxon-name-part> <tp:taxon-name-part taxon-name-part-type="species" reg="leehsuehae">leehsuehae</tp:taxon-name-part></tp:taxon-name></italic> sp. nov. based on the convex and distinct longitudinal ridges on the elytra but differs in having all longitudinal ridges convex and distinct (Fig. <xref ref-type="fig" rid="F18">18A, C, D</xref>) (intertwined with convex distinct ridges and weak indistinct ones in others (Figs <xref ref-type="fig" rid="F8">8D, F</xref>; <xref ref-type="fig" rid="F18">18F, H</xref>), with a convex area surrounding the scutellum and longitudinal ridges reduced on the convex area in males (Fig. <xref ref-type="fig" rid="F18">18A</xref>) (without convex area surrounding scutellum in those of others (Figs <xref ref-type="fig" rid="F8">8D</xref>, <xref ref-type="fig" rid="F18">18F</xref>)) and the shallow concavity between it in males (Fig. <xref ref-type="fig" rid="F19">19A, B</xref>) (deep concavity in others (Figs <xref ref-type="fig" rid="F9">9C, D</xref>; <xref ref-type="fig" rid="F13">13C, D</xref>)). Males of <italic><tp:taxon-name><tp:taxon-name-part taxon-name-part-type="genus" reg="Pseudotheopea">P.</tp:taxon-name-part> <tp:taxon-name-part taxon-name-part-type="species" reg="kimotoi">kimotoi</tp:taxon-name-part></tp:taxon-name></italic> sp. nov. (Fig. <xref ref-type="fig" rid="F20">20E, F</xref>) are similar to those of <italic><tp:taxon-name><tp:taxon-name-part taxon-name-part-type="genus" reg="Pseudotheopea">P.</tp:taxon-name-part> <tp:taxon-name-part taxon-name-part-type="species" reg="hsingtzungi">hsingtzungi</tp:taxon-name-part></tp:taxon-name></italic> sp. nov. (Fig. <xref ref-type="fig" rid="F17">17D, E</xref>) in possessing elongate triangular aedeagal sclerites but differ in the absence of lateral sclerites attached to the median elongate sclerite, with small spines near apex of median elongate sclerite, which is undivided (Fig. <xref ref-type="fig" rid="F20">20D, E</xref>) (with one pair of hook-like sclerites at sides of median elongate sclerite, without small spines near apex of median elongate sclerite, and divided at middle in those of <italic><tp:taxon-name><tp:taxon-name-part taxon-name-part-type="genus" reg="Pseudotheopea">P.</tp:taxon-name-part> <tp:taxon-name-part taxon-name-part-type="species" reg="hsingtzungi">hsingtzungi</tp:taxon-name-part></tp:taxon-name></italic> sp. nov. Fig. <xref ref-type="fig" rid="F17">17C, D</xref>)).</p></tp:treatment-sec><tp:treatment-sec sec-type="etymology" id="SECID0EDFDI"><title>Etymology.</title><p>This new species is dedicated to late Dr. Shinsaku Kimoto for his great contribution to taxonomy of oriental and Palaearctic <tp:taxon-name><tp:taxon-name-part taxon-name-part-type="family">Chrysomelidae</tp:taxon-name-part></tp:taxon-name>.</p></tp:treatment-sec><tp:treatment-sec sec-type="distribution" id="SECID0EOFDI"><title>Distribution.</title><p>Laos, Thailand, Vietnam.</p><fig id="F18" position="float" orientation="portrait"><object-id xmlns:xlink="http://www.w3.org/1999/xlink" content-type="doi" xlink:type="simple">10.3897/zookeys.912.47719.figure18</object-id><object-id xmlns:xlink="http://www.w3.org/1999/xlink" content-type="arpha" xlink:type="simple">193CBFF6-4DC0-5D46-949F-CF679CBA9CC5</object-id><label>Figure 18.</label><caption><p>Habitus of <italic><tp:taxon-name><tp:taxon-name-part taxon-name-part-type="genus" reg="Pseudotheopea">Pseudotheopea</tp:taxon-name-part> <tp:taxon-name-part taxon-name-part-type="species" reg="kimotoi">kimotoi</tp:taxon-name-part></tp:taxon-name></italic> sp. nov., <italic><tp:taxon-name><tp:taxon-name-part taxon-name-part-type="genus" reg="Pseudotheopea">P.</tp:taxon-name-part> <tp:taxon-name-part taxon-name-part-type="species" reg="nigrita">nigrita</tp:taxon-name-part></tp:taxon-name></italic>, and <italic><tp:taxon-name><tp:taxon-name-part taxon-name-part-type="genus" reg="Pseudotheopea">P.</tp:taxon-name-part> <tp:taxon-name-part taxon-name-part-type="species" reg="leehsuehae">leehsuehae</tp:taxon-name-part></tp:taxon-name></italic> sp. nov. <bold>A</bold><italic><tp:taxon-name><tp:taxon-name-part taxon-name-part-type="genus" reg="Pseudotheopea">P.</tp:taxon-name-part> <tp:taxon-name-part taxon-name-part-type="species" reg="kimotoi">kimotoi</tp:taxon-name-part></tp:taxon-name></italic> sp. nov., male, dorsal view <bold>B</bold> Same, ventral view <bold>C</bold><italic><tp:taxon-name><tp:taxon-name-part taxon-name-part-type="genus" reg="Pseudotheopea">P.</tp:taxon-name-part> <tp:taxon-name-part taxon-name-part-type="species" reg="kimotoi">kimotoi</tp:taxon-name-part></tp:taxon-name></italic> sp. nov., female, dorsal view <bold>D</bold><italic><tp:taxon-name><tp:taxon-name-part taxon-name-part-type="genus" reg="Pseudotheopea">P.</tp:taxon-name-part> <tp:taxon-name-part taxon-name-part-type="species" reg="kimotoi">kimotoi</tp:taxon-name-part></tp:taxon-name></italic> sp. nov., male, from Dalat <bold>E</bold><italic><tp:taxon-name><tp:taxon-name-part taxon-name-part-type="genus" reg="Pseudotheopea">P.</tp:taxon-name-part> <tp:taxon-name-part taxon-name-part-type="species" reg="nigrita">nigrita</tp:taxon-name-part></tp:taxon-name></italic>, holotype, dorsal view <bold>F</bold><italic><tp:taxon-name><tp:taxon-name-part taxon-name-part-type="genus" reg="Pseudotheopea">P.</tp:taxon-name-part> <tp:taxon-name-part taxon-name-part-type="species" reg="nigrita">nigrita</tp:taxon-name-part></tp:taxon-name></italic>, male, dorsal view <bold>G</bold><italic><tp:taxon-name><tp:taxon-name-part taxon-name-part-type="genus" reg="Pseudotheopea">P.</tp:taxon-name-part> <tp:taxon-name-part taxon-name-part-type="species" reg="leehsuehae">leehsuehae</tp:taxon-name-part></tp:taxon-name></italic> sp. nov., male, dorsal view <bold>H</bold> Same, ventral view <bold>I</bold><italic><tp:taxon-name><tp:taxon-name-part taxon-name-part-type="genus" reg="Pseudotheopea">P.</tp:taxon-name-part> <tp:taxon-name-part taxon-name-part-type="species" reg="leehsuehae">leehsuehae</tp:taxon-name-part></tp:taxon-name></italic> sp. nov., female, dorsal view.</p></caption><graphic xmlns:xlink="http://www.w3.org/1999/xlink" xlink:href="zookeys-912-065-g018.jpg" position="float" orientation="portrait" xlink:type="simple" id="oo_380673.jpg"><uri content-type="original_file" xlink:type="simple">https://binary.pensoft.net/fig/380673</uri></graphic></fig><fig id="F19" position="float" orientation="portrait"><object-id xmlns:xlink="http://www.w3.org/1999/xlink" content-type="doi" xlink:type="simple">10.3897/zookeys.912.47719.figure19</object-id><object-id xmlns:xlink="http://www.w3.org/1999/xlink" content-type="arpha" xlink:type="simple">84CF8B85-366F-5E47-8300-1981B6A28FCC</object-id><label>Figure 19.</label><caption><p>Heads of <italic><tp:taxon-name><tp:taxon-name-part taxon-name-part-type="genus" reg="Pseudotheopea">Pseudotheopea</tp:taxon-name-part> <tp:taxon-name-part taxon-name-part-type="species" reg="kimotoi">kimotoi</tp:taxon-name-part></tp:taxon-name></italic> sp. nov., <italic><tp:taxon-name><tp:taxon-name-part taxon-name-part-type="genus" reg="Pseudotheopea">P.</tp:taxon-name-part> <tp:taxon-name-part taxon-name-part-type="species" reg="sufangae">sufangae</tp:taxon-name-part></tp:taxon-name></italic> sp. nov., and <italic><tp:taxon-name><tp:taxon-name-part taxon-name-part-type="genus" reg="Pseudotheopea">P.</tp:taxon-name-part> <tp:taxon-name-part taxon-name-part-type="species" reg="sauteri">sauteri</tp:taxon-name-part></tp:taxon-name></italic>. <bold>A</bold><italic><tp:taxon-name><tp:taxon-name-part taxon-name-part-type="genus" reg="Pseudotheopea">P.</tp:taxon-name-part> <tp:taxon-name-part taxon-name-part-type="species" reg="kimotoi">kimotoi</tp:taxon-name-part></tp:taxon-name></italic> sp. nov., male, dorsofrontal view <bold>B</bold> Same, front view <bold>C</bold><italic><tp:taxon-name><tp:taxon-name-part taxon-name-part-type="genus" reg="Pseudotheopea">P.</tp:taxon-name-part> <tp:taxon-name-part taxon-name-part-type="species" reg="sufangae">sufangae</tp:taxon-name-part></tp:taxon-name></italic> sp. nov., male, dorsofrontal view <bold>D</bold> Same, front view <bold>E</bold><italic><tp:taxon-name><tp:taxon-name-part taxon-name-part-type="genus" reg="Pseudotheopea">P.</tp:taxon-name-part> <tp:taxon-name-part taxon-name-part-type="species" reg="sufangae">sufangae</tp:taxon-name-part></tp:taxon-name></italic> sp. nov., female, dorsofrontal view <bold>F</bold><italic><tp:taxon-name><tp:taxon-name-part taxon-name-part-type="genus" reg="Pseudotheopea">P.</tp:taxon-name-part> <tp:taxon-name-part taxon-name-part-type="species" reg="sauteri">sauteri</tp:taxon-name-part></tp:taxon-name></italic>, female, dorsofrontal view.</p></caption><graphic xmlns:xlink="http://www.w3.org/1999/xlink" xlink:href="zookeys-912-065-g019.jpg" position="float" orientation="portrait" xlink:type="simple" id="oo_380674.jpg"><uri content-type="original_file" xlink:type="simple">https://binary.pensoft.net/fig/380674</uri></graphic></fig><fig id="F20" position="float" orientation="portrait"><object-id xmlns:xlink="http://www.w3.org/1999/xlink" content-type="doi" xlink:type="simple">10.3897/zookeys.912.47719.figure20</object-id><object-id xmlns:xlink="http://www.w3.org/1999/xlink" content-type="arpha" xlink:type="simple">CC717A13-1791-502D-92F0-7024BEDFCAA3</object-id><label>Figure 20.</label><caption><p>Diagnostic characters of <italic><tp:taxon-name><tp:taxon-name-part taxon-name-part-type="genus" reg="Pseudotheopea">Pseudotheopea</tp:taxon-name-part> <tp:taxon-name-part taxon-name-part-type="species" reg="kimotoi">kimotoi</tp:taxon-name-part></tp:taxon-name></italic> sp. nov. <bold>A</bold> Antenna, male <bold>B</bold> Antenna, female <bold>C</bold> Antenna, male, from Dalat <bold>D</bold> Aedeagus, dorsal view <bold>E</bold> Aedeagus, lateral view <bold>F</bold> Aedeagus, ventral view <bold>G</bold> Abdominal ventrite VIII <bold>H</bold> Gonocoxae <bold>I</bold> Spermatheca.</p></caption><graphic xmlns:xlink="http://www.w3.org/1999/xlink" xlink:href="zookeys-912-065-g020.jpg" position="float" orientation="portrait" xlink:type="simple" id="oo_380675.jpg"><uri content-type="original_file" xlink:type="simple">https://binary.pensoft.net/fig/380675</uri></graphic></fig></tp:treatment-sec><tp:treatment-sec><!--Section generated to contain objects referenced in tp:taxon-treatment.--><fig id="F15" position="float" orientation="portrait"><object-id xmlns:xlink="http://www.w3.org/1999/xlink" content-type="doi" xlink:type="simple">10.3897/zookeys.912.47719.figure15</object-id><object-id xmlns:xlink="http://www.w3.org/1999/xlink" content-type="arpha" xlink:type="simple">1868F345-E1D0-5147-A70C-6871E8A105ED</object-id><label>Figure 15.</label><caption><p>Habitus of <italic><tp:taxon-name><tp:taxon-name-part taxon-name-part-type="genus" reg="Pseudotheopea">Pseudotheopea</tp:taxon-name-part> <tp:taxon-name-part taxon-name-part-type="species" reg="hsingtzungi">hsingtzungi</tp:taxon-name-part></tp:taxon-name></italic> sp. nov. and <italic><tp:taxon-name><tp:taxon-name-part taxon-name-part-type="genus" reg="Pseudotheopea">P.</tp:taxon-name-part> <tp:taxon-name-part taxon-name-part-type="species" reg="smaragdina">smaragdina</tp:taxon-name-part></tp:taxon-name></italic>. <bold>A</bold><italic><tp:taxon-name><tp:taxon-name-part taxon-name-part-type="genus" reg="Pseudotheopea">P.</tp:taxon-name-part> <tp:taxon-name-part taxon-name-part-type="species" reg="hsingtzungi">hsingtzungi</tp:taxon-name-part></tp:taxon-name></italic> sp. nov., male, dorsal view <bold>B</bold><italic><tp:taxon-name><tp:taxon-name-part taxon-name-part-type="genus" reg="Pseudotheopea">P.</tp:taxon-name-part> <tp:taxon-name-part taxon-name-part-type="species" reg="hsingtzungi">hsingtzungi</tp:taxon-name-part></tp:taxon-name></italic> sp. nov., female, dorsal view <bold>C</bold> Same, ventral view <bold>D</bold><italic><tp:taxon-name><tp:taxon-name-part taxon-name-part-type="genus" reg="Pseudotheopea">P.</tp:taxon-name-part> <tp:taxon-name-part taxon-name-part-type="species" reg="smaragdina">smaragdina</tp:taxon-name-part></tp:taxon-name></italic>, male, dorsal view <bold>E</bold><italic><tp:taxon-name><tp:taxon-name-part taxon-name-part-type="genus" reg="Pseudotheopea">P.</tp:taxon-name-part> <tp:taxon-name-part taxon-name-part-type="species" reg="smaragdina">smaragdina</tp:taxon-name-part></tp:taxon-name></italic>, female, dorsal view <bold>F</bold> Same, ventral view.</p></caption><graphic xmlns:xlink="http://www.w3.org/1999/xlink" xlink:href="zookeys-912-065-g015.jpg" position="float" orientation="portrait" xlink:type="simple" id="oo_380670.jpg"><uri content-type="original_file" xlink:type="simple">https://binary.pensoft.net/fig/380670</uri></graphic></fig><fig id="F8" position="float" orientation="portrait"><object-id xmlns:xlink="http://www.w3.org/1999/xlink" content-type="doi" xlink:type="simple">10.3897/zookeys.912.47719.figure8</object-id><object-id xmlns:xlink="http://www.w3.org/1999/xlink" content-type="arpha" xlink:type="simple">4963BB43-17CC-5D27-80C2-23A57DB77C63</object-id><label>Figure 8.</label><caption><p>Habitus of <italic><tp:taxon-name><tp:taxon-name-part taxon-name-part-type="genus" reg="Pseudotheopea">Pseudotheopea</tp:taxon-name-part> <tp:taxon-name-part taxon-name-part-type="species" reg="boreri">boreri</tp:taxon-name-part></tp:taxon-name></italic> sp. nov. and <italic><tp:taxon-name><tp:taxon-name-part taxon-name-part-type="genus" reg="Pseudotheopea">P.</tp:taxon-name-part> <tp:taxon-name-part taxon-name-part-type="species" reg="clypealis">clypealis</tp:taxon-name-part></tp:taxon-name></italic>. <bold>A</bold><italic><tp:taxon-name><tp:taxon-name-part taxon-name-part-type="genus" reg="Pseudotheopea">P.</tp:taxon-name-part> <tp:taxon-name-part taxon-name-part-type="species" reg="boreri">boreri</tp:taxon-name-part></tp:taxon-name></italic> sp. nov., male, dorsal view <bold>B</bold> Same, ventral view <bold>C</bold><italic><tp:taxon-name><tp:taxon-name-part taxon-name-part-type="genus" reg="Pseudotheopea">P.</tp:taxon-name-part> <tp:taxon-name-part taxon-name-part-type="species" reg="boreri">boreri</tp:taxon-name-part></tp:taxon-name></italic>, female, dorsal view <bold>D</bold><italic><tp:taxon-name><tp:taxon-name-part taxon-name-part-type="genus" reg="Pseudotheopea">P.</tp:taxon-name-part> <tp:taxon-name-part taxon-name-part-type="species" reg="clypealis">clypealis</tp:taxon-name-part></tp:taxon-name></italic>, male, dorsal view <bold>E</bold> Same, ventral view <bold>F</bold><italic><tp:taxon-name><tp:taxon-name-part taxon-name-part-type="genus" reg="Pseudotheopea">P.</tp:taxon-name-part> <tp:taxon-name-part taxon-name-part-type="species" reg="clypealis">clypealis</tp:taxon-name-part></tp:taxon-name></italic>, female, dorsal view.</p></caption><graphic xmlns:xlink="http://www.w3.org/1999/xlink" xlink:href="zookeys-912-065-g008.jpg" position="float" orientation="portrait" xlink:type="simple" id="oo_380663.jpg"><uri content-type="original_file" xlink:type="simple">https://binary.pensoft.net/fig/380663</uri></graphic></fig><fig id="F9" position="float" orientation="portrait"><object-id xmlns:xlink="http://www.w3.org/1999/xlink" content-type="doi" xlink:type="simple">10.3897/zookeys.912.47719.figure9</object-id><object-id xmlns:xlink="http://www.w3.org/1999/xlink" content-type="arpha" xlink:type="simple">96984BB5-675B-5C66-ADAD-30F59C4467FC</object-id><label>Figure 9.</label><caption><p>Heads of males of <italic><tp:taxon-name><tp:taxon-name-part taxon-name-part-type="genus" reg="Pseudotheopea">Pseudotheopea</tp:taxon-name-part> <tp:taxon-name-part taxon-name-part-type="species" reg="boreri">boreri</tp:taxon-name-part></tp:taxon-name></italic> sp. nov. and <italic><tp:taxon-name><tp:taxon-name-part taxon-name-part-type="genus" reg="Pseudotheopea">P.</tp:taxon-name-part> <tp:taxon-name-part taxon-name-part-type="species" reg="clypealis">clypealis</tp:taxon-name-part></tp:taxon-name></italic>. <bold>A</bold><italic><tp:taxon-name><tp:taxon-name-part taxon-name-part-type="genus" reg="Pseudotheopea">P.</tp:taxon-name-part> <tp:taxon-name-part taxon-name-part-type="species" reg="boreri">boreri</tp:taxon-name-part></tp:taxon-name></italic> sp. nov., dorsofrontal view <bold>B</bold> Same, front view <bold>C</bold><italic><tp:taxon-name><tp:taxon-name-part taxon-name-part-type="genus" reg="Pseudotheopea">P.</tp:taxon-name-part> <tp:taxon-name-part taxon-name-part-type="species" reg="clypealis">clypealis</tp:taxon-name-part></tp:taxon-name></italic>, dorsofrontal view <bold>D</bold> Same, front view.</p></caption><graphic xmlns:xlink="http://www.w3.org/1999/xlink" xlink:href="zookeys-912-065-g009.jpg" position="float" orientation="portrait" xlink:type="simple" id="oo_380664.jpg"><uri content-type="original_file" xlink:type="simple">https://binary.pensoft.net/fig/380664</uri></graphic></fig><fig id="F13" position="float" orientation="portrait"><object-id xmlns:xlink="http://www.w3.org/1999/xlink" content-type="doi" xlink:type="simple">10.3897/zookeys.912.47719.figure13</object-id><object-id xmlns:xlink="http://www.w3.org/1999/xlink" content-type="arpha" xlink:type="simple">FEC0DDC7-5FCA-53F6-BDEB-D7A1AD238A4E</object-id><label>Figure 13.</label><caption><p>Heads of males of <italic><tp:taxon-name><tp:taxon-name-part taxon-name-part-type="genus" reg="Pseudotheopea">Pseudotheopea</tp:taxon-name-part> <tp:taxon-name-part taxon-name-part-type="species" reg="gressitti">gressitti</tp:taxon-name-part></tp:taxon-name></italic> sp. nov. and <italic><tp:taxon-name><tp:taxon-name-part taxon-name-part-type="genus" reg="Pseudotheopea">P.</tp:taxon-name-part> <tp:taxon-name-part taxon-name-part-type="species" reg="leehsuehae">leehsuehae</tp:taxon-name-part></tp:taxon-name></italic> sp. nov. <bold>A</bold><italic><tp:taxon-name><tp:taxon-name-part taxon-name-part-type="genus" reg="Pseudotheopea">P.</tp:taxon-name-part> <tp:taxon-name-part taxon-name-part-type="species" reg="gressitti">gressitti</tp:taxon-name-part></tp:taxon-name></italic> sp. nov., dorsofrontal view <bold>B</bold> Same, front view <bold>C</bold><italic><tp:taxon-name><tp:taxon-name-part taxon-name-part-type="genus" reg="Pseudotheopea">P.</tp:taxon-name-part> <tp:taxon-name-part taxon-name-part-type="species" reg="leehsuehae">leehsuehae</tp:taxon-name-part></tp:taxon-name></italic> sp. nov., dorsofrontal view <bold>D</bold> Same, front view.</p></caption><graphic xmlns:xlink="http://www.w3.org/1999/xlink" xlink:href="zookeys-912-065-g013.jpg" position="float" orientation="portrait" xlink:type="simple" id="oo_380668.jpg"><uri content-type="original_file" xlink:type="simple">https://binary.pensoft.net/fig/380668</uri></graphic></fig><fig id="F17" position="float" orientation="portrait"><object-id xmlns:xlink="http://www.w3.org/1999/xlink" content-type="doi" xlink:type="simple">10.3897/zookeys.912.47719.figure17</object-id><object-id xmlns:xlink="http://www.w3.org/1999/xlink" content-type="arpha" xlink:type="simple">CA9B0AD1-33F0-5D88-8400-027692F0F65C</object-id><label>Figure 17.</label><caption><p>Diagnostic characters of <italic><tp:taxon-name><tp:taxon-name-part taxon-name-part-type="genus" reg="Pseudotheopea">Pseudotheopea</tp:taxon-name-part> <tp:taxon-name-part taxon-name-part-type="species" reg="hsingtzungi">hsingtzungi</tp:taxon-name-part></tp:taxon-name></italic> sp. nov. <bold>A</bold> Antenna, male <bold>B</bold> Antenna, female <bold>C</bold> Aedeagus, dorsal view <bold>D</bold> Aedeagus, lateral view <bold>E</bold> Aedeagus, ventral view <bold>F</bold> Abdominal ventrite VIII <bold>G</bold> Gonocoxae <bold>H</bold> Spermatheca.</p></caption><graphic xmlns:xlink="http://www.w3.org/1999/xlink" xlink:href="zookeys-912-065-g017.jpg" position="float" orientation="portrait" xlink:type="simple" id="oo_380672.jpg"><uri content-type="original_file" xlink:type="simple">https://binary.pensoft.net/fig/380672</uri></graphic></fig></tp:treatment-sec><ref-list><ref id="B10"><mixed-citation xmlns:xlink="http://www.w3.org/1999/xlink" xlink:type="simple"><person-group><name name-style="western"><surname>Kimoto</surname><given-names>S</given-names></name></person-group> (<year>1989</year>) <article-title><tp:taxon-name><tp:taxon-name-part taxon-name-part-type="family">Chrysomelidae</tp:taxon-name-part></tp:taxon-name> (<tp:taxon-name><tp:taxon-name-part taxon-name-part-type="order">Coleoptera</tp:taxon-name-part></tp:taxon-name>) of Thailand, Cambodia, Laos, and Vietnam. IV. Gallerucinaea.</article-title><source>Esakia</source><volume>27</volume>: <fpage>1</fpage>–<lpage>241</lpage>.</mixed-citation></ref><ref id="B13"><mixed-citation xmlns:xlink="http://www.w3.org/1999/xlink" xlink:type="simple"><person-group><name name-style="western"><surname>Medvedev</surname><given-names>LN</given-names></name></person-group> (<year>2000</year>) <article-title><tp:taxon-name><tp:taxon-name-part taxon-name-part-type="family">Chrysomelidae</tp:taxon-name-part></tp:taxon-name> (<tp:taxon-name><tp:taxon-name-part taxon-name-part-type="order">Coleoptera</tp:taxon-name-part></tp:taxon-name>) of Laos from the collection of the Hungarian Natural History Museum.</article-title><source>Annales Historico-Naturales Musei Nationalis Hungarici</source><volume>92</volume>: <fpage>161</fpage>–<lpage>182</lpage>.</mixed-citation></ref></ref-list></tp:taxon-treatment>
