# Supplementary material for: Revision of the Theopea genus group (Coleoptera, Chrysomelidae, Galerucinae), part III: Descriptions of two new genera and nine new species
Source: Zookeys. 2020 Feb 17;912:65–124. doi: 10.3897/zookeys.912.47719 (PMC7040049; doi:10.3897/zookeys.912.47719)
Supplement: XML Treatment for Pseudotheopea sufangae [file zookeys.912.47719-treatment14.xml]

<!DOCTYPE tp:taxon-treatment
  PUBLIC "-//TaxonX//DTD Taxonomic Treatment Publishing DTD v0 20100105//EN" "tax-treatment-NSO.dtd">
<tp:taxon-treatment xmlns:tp="http://www.plazi.org/taxpub"><tp:treatment-meta><kwd-group><label>Taxon classification</label><kwd><named-content xmlns:xlink="http://www.w3.org/1999/xlink" content-type="kingdom">Animalia</named-content></kwd><kwd><named-content xmlns:xlink="http://www.w3.org/1999/xlink" content-type="order">Coleoptera</named-content></kwd><kwd><named-content xmlns:xlink="http://www.w3.org/1999/xlink" content-type="family">Chrysomelidae</named-content></kwd></kwd-group><mixed-citation publication-type="journal"><person-group><name><surname>Lee</surname><given-names>Chi-Feng</given-names></name><name><surname>Bezděk</surname><given-names>Jan</given-names></name></person-group><article-title>Revision of the <italic><tp:taxon-name><tp:taxon-name-part taxon-name-part-type="genus" reg="Theopea">Theopea</tp:taxon-name-part></tp:taxon-name></italic> genus group (<tp:taxon-name><tp:taxon-name-part taxon-name-part-type="order">Coleoptera</tp:taxon-name-part></tp:taxon-name>, <tp:taxon-name><tp:taxon-name-part taxon-name-part-type="family">Chrysomelidae</tp:taxon-name-part></tp:taxon-name>, <tp:taxon-name><tp:taxon-name-part taxon-name-part-type="subfamily">Galerucinae</tp:taxon-name-part></tp:taxon-name>), part III: Descriptions of two new genera and nine new species</article-title><source>Zookeys</source><day>17</day><month>2</month><year>2020</year><volume>912</volume><fpage>65</fpage><lpage>124</lpage><pub-id pub-id-type="doi">10.3897/zookeys.912.47719</pub-id></mixed-citation></tp:treatment-meta><tp:nomenclature><tp:taxon-name><object-id xmlns:xlink="http://www.w3.org/1999/xlink" content-type="arpha" xlink:type="simple">271A3B7E-F122-5BD6-AA0F-DF31867FEEAF</object-id>
            <tp:taxon-name-part taxon-name-part-type="genus" reg="Pseudotheopea">Pseudotheopea</tp:taxon-name-part>
            <tp:taxon-name-part taxon-name-part-type="species" reg="sufangae">sufangae</tp:taxon-name-part>
            <object-id xmlns:xlink="http://www.w3.org/1999/xlink" content-type="zoobank" xlink:type="simple">http://zoobank.org/E2AAABD6-8244-4AAB-A48D-BE4AF1E1E9B2</object-id>
          </tp:taxon-name><tp:taxon-status xmlns:xlink="http://www.w3.org/1999/xlink" xlink:type="simple">sp. nov.</tp:taxon-status><xref ref-type="fig" rid="F5">Figs 5F–H</xref><xref ref-type="fig" rid="F19">; 19C–E</xref><xref ref-type="fig" rid="F23">; 23</xref><tp:nomenclature-citation-list><tp:nomenclature-citation><tp:taxon-name>
                <tp:taxon-name-part taxon-name-part-type="genus" reg="Theopea">Theopea</tp:taxon-name-part> <tp:taxon-name-part taxon-name-part-type="species" reg="sauteri">sauteri</tp:taxon-name-part></tp:taxon-name><comment>: Chûjô, 1962: 158 (misidentification).</comment></tp:nomenclature-citation></tp:nomenclature-citation-list></tp:nomenclature><tp:treatment-sec sec-type="Types" id="SECID0EBMAK"><title>Types.</title><p>Holotype ♂ (<named-content xmlns:xlink="http://www.w3.org/1999/xlink" content-type="dwc:institutional_code" xlink:type="simple">TARI</named-content>), <bold>TAIWAN</bold>, Pingtung, Tahanshan (大漢山), 30.V.2014, leg. Y.-T. Chung; Paratypes. <bold>TAIWAN</bold>. Chiayi: 1♂ (<named-content xmlns:xlink="http://www.w3.org/1999/xlink" content-type="dwc:institutional_code" xlink:type="simple">TARI</named-content>), Fenchihu (奮起湖), 25.V.2013, leg. W.-C. Liao; Hualien: 1♀ (<named-content xmlns:xlink="http://www.w3.org/1999/xlink" content-type="dwc:institutional_code" xlink:type="simple">NMPC</named-content>), 15 km W of Yuli (玉里), 475 m, 7.VI.2008, leg. F. and L. Kantner; Ilan: 5♂♂ (<named-content xmlns:xlink="http://www.w3.org/1999/xlink" content-type="dwc:institutional_code" xlink:type="simple">HNHM</named-content>), Fushan Botanical Garden (福山植物園), 8-11.IV.2002, leg. O. Merkl; 1♂, 8♀♀ (<named-content xmlns:xlink="http://www.w3.org/1999/xlink" content-type="dwc:institutional_code" xlink:type="simple">TARI</named-content>), same locality, 3-9.VII.2013, leg. Y.-T. Wang; 1♀ (<named-content xmlns:xlink="http://www.w3.org/1999/xlink" content-type="dwc:institutional_code" xlink:type="simple">TARI</named-content>), Songluoshan (松蘿山), 4.VI.2017, leg. Y.-T. Wang; Kaoshiung: 3♀♀ (<named-content xmlns:xlink="http://www.w3.org/1999/xlink" content-type="dwc:institutional_code" xlink:type="simple">NMNS</named-content>), Shanping (扇平), 1.VI.1987, leg. C. W. and L. B. O’Brien; 1♂ (<named-content xmlns:xlink="http://www.w3.org/1999/xlink" content-type="dwc:institutional_code" xlink:type="simple">TARI</named-content>), same locality, 11.IV.2015, leg. W.-C. Liao; 1♀ (<named-content xmlns:xlink="http://www.w3.org/1999/xlink" content-type="dwc:institutional_code" xlink:type="simple">TARI</named-content>), Tengchih (藤枝), 7.IX.2012, leg. W.-C. Liao; 1♀ (<named-content xmlns:xlink="http://www.w3.org/1999/xlink" content-type="dwc:institutional_code" xlink:type="simple">TARI</named-content>), same locality, 6.VIII.2013, leg. B.-X. Guo; 1♀ (<named-content xmlns:xlink="http://www.w3.org/1999/xlink" content-type="dwc:institutional_code" xlink:type="simple">TARI</named-content>), same locality, 10.VIII.2013, leg. W.-C. Liao; Nantou: 1♀ (<named-content xmlns:xlink="http://www.w3.org/1999/xlink" content-type="dwc:institutional_code" xlink:type="simple">HNHM</named-content>), Fuhosho (茅埔庄, = Wucheng 五城), VI.1909, leg. Sauter; 1♂ (<named-content xmlns:xlink="http://www.w3.org/1999/xlink" content-type="dwc:institutional_code" xlink:type="simple">NMNS</named-content>), Howang (合望), 14-16.VIII.2002, leg. W.-T. Yang; 5♂♂, 7♀♀ (<named-content xmlns:xlink="http://www.w3.org/1999/xlink" content-type="dwc:institutional_code" xlink:type="simple">SEHU</named-content>), Lienhwachih (蓮花池), 5-7.V.1978, leg. Y. Komiya; 4♀♀ (<named-content xmlns:xlink="http://www.w3.org/1999/xlink" content-type="dwc:institutional_code" xlink:type="simple">TARI</named-content>), same locality, 23-26.V.1980, leg. K. S. Lin and B. H. Chen; 8♂♂, 11♀♀ (<named-content xmlns:xlink="http://www.w3.org/1999/xlink" content-type="dwc:institutional_code" xlink:type="simple">NMNS</named-content>), same locality, 9.IV.-19.V.1998, leg. C. S. Lin and W. T. Wang; 2♀♀ (<named-content xmlns:xlink="http://www.w3.org/1999/xlink" content-type="dwc:institutional_code" xlink:type="simple">NMNS</named-content>), same but with “6.VII.-12.VIII.1998”; 1♂ (<named-content xmlns:xlink="http://www.w3.org/1999/xlink" content-type="dwc:institutional_code" xlink:type="simple">NMNS</named-content>), same but with “26.II.-21.III.2001”; 2♂♂ (<named-content xmlns:xlink="http://www.w3.org/1999/xlink" content-type="dwc:institutional_code" xlink:type="simple">NMNS</named-content>), same but with “21.III.-9.IV.2001”; 10♂♂ (<named-content xmlns:xlink="http://www.w3.org/1999/xlink" content-type="dwc:institutional_code" xlink:type="simple">NMNS</named-content>), same but with “2.V.-12.VI.2001”; 2♂♂ (<named-content xmlns:xlink="http://www.w3.org/1999/xlink" content-type="dwc:institutional_code" xlink:type="simple">NMNS</named-content>), same but with “5.V.-10.VI.2002”; 1♂, 1♀ (<named-content xmlns:xlink="http://www.w3.org/1999/xlink" content-type="dwc:institutional_code" xlink:type="simple">NMNS</named-content>), same but with “10.VI.-9.VII.2002”; 8♂♂, 2♀♀ (<named-content xmlns:xlink="http://www.w3.org/1999/xlink" content-type="dwc:institutional_code" xlink:type="simple">NMNS</named-content>), same but with “4.III.-6.V.2003”; 4♀♀ (<named-content xmlns:xlink="http://www.w3.org/1999/xlink" content-type="dwc:institutional_code" xlink:type="simple">NMNS</named-content>), same but with “6.V.-10.VI.2003”; 1♂, 1♀ (<named-content xmlns:xlink="http://www.w3.org/1999/xlink" content-type="dwc:institutional_code" xlink:type="simple">NMNS</named-content>), same but with “10.VI.-7.VII.2003”; 1♂, 1♀ (<named-content xmlns:xlink="http://www.w3.org/1999/xlink" content-type="dwc:institutional_code" xlink:type="simple">NMNS</named-content>), same but with “7.VII.-4.VIII.2003”; 1♀ (<named-content xmlns:xlink="http://www.w3.org/1999/xlink" content-type="dwc:institutional_code" xlink:type="simple">NMNS</named-content>), same but with “4.VIII.-8.IX.2003”; 7♂♂, 8♀♀ (<named-content xmlns:xlink="http://www.w3.org/1999/xlink" content-type="dwc:institutional_code" xlink:type="simple">NMNS</named-content>), same but with “10.V.-12.VII.2004”; 2♂♂ (<named-content xmlns:xlink="http://www.w3.org/1999/xlink" content-type="dwc:institutional_code" xlink:type="simple">NMNS</named-content>), same but with “13.XII.2004-10.I.2005”; 1♀ (<named-content xmlns:xlink="http://www.w3.org/1999/xlink" content-type="dwc:institutional_code" xlink:type="simple">NMNS</named-content>), same but with “7.III.-11.IV.2005”; 4♂♂, 2♀♀ (<named-content xmlns:xlink="http://www.w3.org/1999/xlink" content-type="dwc:institutional_code" xlink:type="simple">NMNS</named-content>), same but with “11.IV.-2.V.2005”; 1♂, 1♀ (<named-content xmlns:xlink="http://www.w3.org/1999/xlink" content-type="dwc:institutional_code" xlink:type="simple">NMNS</named-content>), same but with “2.V.-6.VI.2005”; 1♀ (<named-content xmlns:xlink="http://www.w3.org/1999/xlink" content-type="dwc:institutional_code" xlink:type="simple">NMNS</named-content>), same but with “6.VI.-4.VII.2005”; 1♀ (<named-content xmlns:xlink="http://www.w3.org/1999/xlink" content-type="dwc:institutional_code" xlink:type="simple">TARI</named-content>), same locality, 10.III.2013, leg. W.-C. Liao; 1♂ (<named-content xmlns:xlink="http://www.w3.org/1999/xlink" content-type="dwc:institutional_code" xlink:type="simple">SEHU</named-content>), Nanshanchi (南山溪), 12.V.1977, leg. J. Ito; 3♂♂ (<named-content xmlns:xlink="http://www.w3.org/1999/xlink" content-type="dwc:institutional_code" xlink:type="simple">SEHU</named-content>), same locality, 8.V.1978, leg. Y. Komiya; Pingtung: 1♂ (<named-content xmlns:xlink="http://www.w3.org/1999/xlink" content-type="dwc:institutional_code" xlink:type="simple">TARI</named-content>), Lanren River (欖仁溪), 7.IV.2012, leg. Y.-H. Peng and Y.-C. Lan; 1♂ (<named-content xmlns:xlink="http://www.w3.org/1999/xlink" content-type="dwc:institutional_code" xlink:type="simple">TARI</named-content>), Nanjenshan (南仁山), 4.III.2010, M.-L. Jeng; 1♂, 1♀ (<named-content xmlns:xlink="http://www.w3.org/1999/xlink" content-type="dwc:institutional_code" xlink:type="simple">TARI</named-content>), same locality, 27.III.-5.IV.2010, leg. M.-L. Jeng; 1♀ (<named-content xmlns:xlink="http://www.w3.org/1999/xlink" content-type="dwc:institutional_code" xlink:type="simple">TARI</named-content>), same locality, 18.IV.2010, leg. M.-L. Jeng; 1♂ (<named-content xmlns:xlink="http://www.w3.org/1999/xlink" content-type="dwc:institutional_code" xlink:type="simple">TARI</named-content>), Tahanshan (大漢山), 14.VIII.2011, leg. Y.-T. Wang; 1♀ (<named-content xmlns:xlink="http://www.w3.org/1999/xlink" content-type="dwc:institutional_code" xlink:type="simple">TARI</named-content>), same locality, 25.V.2013, leg. Y.-T. Chung; 1♂, 1♀ (<named-content xmlns:xlink="http://www.w3.org/1999/xlink" content-type="dwc:institutional_code" xlink:type="simple">TARI</named-content>), same locality, 30.V.2013, leg. Y.-T. Chung; 1♂ (<named-content xmlns:xlink="http://www.w3.org/1999/xlink" content-type="dwc:institutional_code" xlink:type="simple">TARI</named-content>), same locality, 9.VI.2013, leg. Y.-T. Chung; 1♀ (<named-content xmlns:xlink="http://www.w3.org/1999/xlink" content-type="dwc:institutional_code" xlink:type="simple">TARI</named-content>), same locality, 3.VII.2013, leg. B.-X. Guo; 1♂ (<named-content xmlns:xlink="http://www.w3.org/1999/xlink" content-type="dwc:institutional_code" xlink:type="simple">TARI</named-content>), same locality, 23.V.2014, leg. Y.-T. Chung; 1♀ (<named-content xmlns:xlink="http://www.w3.org/1999/xlink" content-type="dwc:institutional_code" xlink:type="simple">TARI</named-content>), same locality, 30.V.2014, leg. Y.-T. Chung; Taipei: 3♂♂, 2♀♀ (<named-content xmlns:xlink="http://www.w3.org/1999/xlink" content-type="dwc:institutional_code" xlink:type="simple">HNHM</named-content>), Neitong Forest Recreation Area (內洞森林遊憩區), 6 km S of Wulai (烏來), 7.IV.2002, leg. G. Fábián and O. Merkl; 1♀ (<named-content xmlns:xlink="http://www.w3.org/1999/xlink" content-type="dwc:institutional_code" xlink:type="simple">TARI</named-content>), Pinglin (坪林), 6.V.2007, leg. S.-F. Yu; Taitung: 1♂, 1♀ (<named-content xmlns:xlink="http://www.w3.org/1999/xlink" content-type="dwc:institutional_code" xlink:type="simple">TARI</named-content>), Chihpen (知本), 24.V.2013, leg. J.-C. Chen; 1♂ (<named-content xmlns:xlink="http://www.w3.org/1999/xlink" content-type="dwc:institutional_code" xlink:type="simple">TARI</named-content>), Shouka (壽卡), 19.IV.2015, leg. W.-C. Liao; 1♀ (<named-content xmlns:xlink="http://www.w3.org/1999/xlink" content-type="dwc:institutional_code" xlink:type="simple">NMNS</named-content>), Tyokakurai (= Chaochia, 紹家), 28.VII.1936, identified as <italic><tp:taxon-name><tp:taxon-name-part taxon-name-part-type="genus" reg="Theopea">Theopea</tp:taxon-name-part> <tp:taxon-name-part taxon-name-part-type="species" reg="sauteri">sauteri</tp:taxon-name-part></tp:taxon-name></italic> by <xref ref-type="bibr" rid="B7">Chûjô (1962)</xref>; Taoyuan: 1♂ (<abbrev xmlns:xlink="http://www.w3.org/1999/xlink" xlink:title="The collection of Georg Frey, Naturhistorisches Museum, Basel, Switzerland" id="ABBRID0E5UAK" xlink:type="simple">FREY</abbrev>), Monte Rara (= Lalashan, 拉拉山), VI.1939, leg. Arakawa.</p></tp:treatment-sec><tp:treatment-sec sec-type="description" id="SECID0ECVAK"><title>Description.</title><p>Length 5.3–6.7 mm, width 2.3–2.8 mm. Body color (Fig. <xref ref-type="fig" rid="F5">5F–H</xref>) metallic blue or purple, antennae and legs yellowish brown, mouthparts dark brown. Frontoclypeus (Fig. <xref ref-type="fig" rid="F19">19C, D</xref>) transversely deeply excavated between eyes, concavity 0.8× as wide as interspace between eyes; with one longitudinal ridge from middle of anterior margin to basal 1/3, with hair-like setae along lateral margins of longitudinal ridge; one pair of membranous areas near sides of longitudinal ridge and anterior margin; with one small rounded process at center of labrum, disc with several hair-like setae. Antennae filiform in males, but relatively broader than those of females (Fig. <xref ref-type="fig" rid="F23">23A</xref>), length ratios of antennomeres I–XI 1.0: 0.3: 0.8: 0.9: 0.9: 0.9: 0.9: 0.9: 0.9: 0.8: 1.0, length to width ratios of antennomeres I–XI 4.2: 1.2: 3.6: 3.9: 4.2: 4.2: 4.2: 4.9: 4.6: 4.2: 5.8; filiform in females (Fig. <xref ref-type="fig" rid="F23">23B</xref>), length ratios of antennomeres I–XI 1.0: 0.3: 0.7: 0.9: 0.9: 0.8: 0.9: 0.8: 0.8: 0.7: 0.8, length to width ratios of antennomeres I–XI 3.6: 1.7: 3.9: 4.9: 5.3: 5.0: 5.3: 5.0: 4.8: 4.9: 5.5. Elytra elongate, parallel-sided, 1.7× longer than wide; disc with dense, coarse punctures, arranged into longitudinal rows, with one distinct longitudinal ridge between two longitudinal rows of punctures. Tarsomeres I of front legs slightly swollen in males; subparallel in females. Aedeagus (Fig. <xref ref-type="fig" rid="F23">23C–E</xref>) extremely slender, 9.7× longer than wide; apex with shallow incision; tectum short, from apical 1/12 to 1/4; almost straight in lateral view, slightly curved at base; triangular sclerites small; internal sac with elongate, endophallic sclerite complex, 0.6× as long as aedeagus, composed of two sclerites, apical piece (0.7×) much shorter than basal piece, dorsal sclerite well developed, 0.5× as long as apical piece. Gonocoxae (Fig. <xref ref-type="fig" rid="F23">23G</xref>) elongate, both goncoxae fused from basal 1/4 to apical 1/4; apices convergent and narrowly rounded, each gonocoxa with eight setae along lateral margin from apex to apical 1/6; with one pair of short lateral processes at basal 2/5. Ventrite VIII (Fig. <xref ref-type="fig" rid="F23">23F</xref>) elongate and well sclerotized; disc with several long setae at sides and near apical margin, and with dense, short setae along apical margin; spiculum extremely slender. Receptacle of spermatheca (Fig. <xref ref-type="fig" rid="F23">23H</xref>) strongly swollen; pump slender and strongly curved; proximal spermathecal duct deeply inserted into receptacle, narrow and short.</p><fig id="F23" position="float" orientation="portrait"><object-id xmlns:xlink="http://www.w3.org/1999/xlink" content-type="doi" xlink:type="simple">10.3897/zookeys.912.47719.figure23</object-id><object-id xmlns:xlink="http://www.w3.org/1999/xlink" content-type="arpha" xlink:type="simple">A1F078AD-B5D6-5601-AE9A-D068D5B7F1F0</object-id><label>Figure 23.</label><caption><p>Diagnostic characters of <italic><tp:taxon-name><tp:taxon-name-part taxon-name-part-type="genus" reg="Pseudotheopea">Pseudotheopea</tp:taxon-name-part> <tp:taxon-name-part taxon-name-part-type="species" reg="sufangae">sufangae</tp:taxon-name-part></tp:taxon-name></italic> sp. nov. <bold>A</bold> Antenna, male <bold>B</bold> Antenna, female <bold>C</bold> Aedeagus, dorsal view <bold>D</bold> Aedeagus, lateral view <bold>E</bold> Aedeagus, ventral view <bold>F</bold> Abdominal ventrite VIII <bold>G</bold> Gonocoxae <bold>H</bold> Spermatheca.</p></caption><graphic xmlns:xlink="http://www.w3.org/1999/xlink" xlink:href="zookeys-912-065-g023.jpg" position="float" orientation="portrait" xlink:type="simple" id="oo_380678.jpg"><uri content-type="original_file" xlink:type="simple">https://binary.pensoft.net/fig/380678</uri></graphic></fig></tp:treatment-sec><tp:treatment-sec sec-type="diagnosis" id="SECID0EQXAK"><title>Diagnosis.</title><p><italic><tp:taxon-name><tp:taxon-name-part taxon-name-part-type="genus" reg="Pseudotheopea">Pseudotheopea</tp:taxon-name-part> <tp:taxon-name-part taxon-name-part-type="species" reg="sufangae">sufangae</tp:taxon-name-part></tp:taxon-name></italic> sp. nov. (Fig. <xref ref-type="fig" rid="F5">5F–H</xref>) is similar to <italic><tp:taxon-name><tp:taxon-name-part taxon-name-part-type="genus" reg="Pseudotheopea">P.</tp:taxon-name-part> <tp:taxon-name-part taxon-name-part-type="species" reg="azurea">azurea</tp:taxon-name-part></tp:taxon-name></italic> (Gressitt and Kimoto) (Fig. <xref ref-type="fig" rid="F5">5D, E</xref>) based on distinct but not convex ridges on the elytra. It differs by possessing a broad concavity between the eye with a median ridge (Fig. <xref ref-type="fig" rid="F19">19C, D</xref>) (narrow concavity between eyes and without ridge in <italic><tp:taxon-name><tp:taxon-name-part taxon-name-part-type="genus" reg="Pseudotheopea">P.</tp:taxon-name-part> <tp:taxon-name-part taxon-name-part-type="species" reg="azurea">azurea</tp:taxon-name-part></tp:taxon-name></italic> (Fig. <xref ref-type="fig" rid="F6">6A</xref>)). Males of <italic><tp:taxon-name><tp:taxon-name-part taxon-name-part-type="genus" reg="Pseudotheopea">P.</tp:taxon-name-part> <tp:taxon-name-part taxon-name-part-type="species" reg="sufangae">sufangae</tp:taxon-name-part></tp:taxon-name></italic> sp. nov. are characterized by its incised aedeagal apex (with notch in other species), and presence of only one additional elongate dorsal sclerite near the base of the apical piece of the aedeagus (Fig. <xref ref-type="fig" rid="F23">23C–E</xref>). Females of <italic><tp:taxon-name><tp:taxon-name-part taxon-name-part-type="genus" reg="Pseudotheopea">P.</tp:taxon-name-part> <tp:taxon-name-part taxon-name-part-type="species" reg="sufangae">sufangae</tp:taxon-name-part></tp:taxon-name></italic> sp. nov. are similar to those of the sympatric species, <italic><tp:taxon-name><tp:taxon-name-part taxon-name-part-type="genus" reg="Pseudotheopea">P.</tp:taxon-name-part> <tp:taxon-name-part taxon-name-part-type="species" reg="sauteri">sauteri</tp:taxon-name-part></tp:taxon-name></italic>. Both lack sexually dimorphic characters but female <italic><tp:taxon-name><tp:taxon-name-part taxon-name-part-type="genus" reg="Pseudotheopea">P.</tp:taxon-name-part> <tp:taxon-name-part taxon-name-part-type="species" reg="sufangae">sufangae</tp:taxon-name-part></tp:taxon-name></italic> differ in having the frons elevated above the clypeus (Fig. <xref ref-type="fig" rid="F19">19E</xref>) (frons as same height as clypeus in females of <italic><tp:taxon-name><tp:taxon-name-part taxon-name-part-type="genus" reg="Pseudotheopea">P.</tp:taxon-name-part> <tp:taxon-name-part taxon-name-part-type="species" reg="sauteri">sauteri</tp:taxon-name-part></tp:taxon-name></italic> (Fig. <xref ref-type="fig" rid="F19">19F</xref>)).</p></tp:treatment-sec><tp:treatment-sec sec-type="etymology" id="SECID0EK2AK"><title>Etymology.</title><p>The new species is dedicated to Mrs. Su-Fang Yu, who is a member of the Taiwan Chrysomelid Research Team (TCRT) for her contribution to the diversity of leaf beetles.</p></tp:treatment-sec><tp:treatment-sec sec-type="distribution" id="SECID0EP2AK"><title>Distribution.</title><p>Taiwan.</p></tp:treatment-sec><tp:treatment-sec><!--Section generated to contain objects referenced in tp:taxon-treatment.--><fig id="F5" position="float" orientation="portrait"><object-id xmlns:xlink="http://www.w3.org/1999/xlink" content-type="doi" xlink:type="simple">10.3897/zookeys.912.47719.figure5</object-id><object-id xmlns:xlink="http://www.w3.org/1999/xlink" content-type="arpha" xlink:type="simple">4B38EF5E-B562-5CA5-9C65-F22BAF617C70</object-id><label>Figure 5.</label><caption><p>Habitus of <italic><tp:taxon-name><tp:taxon-name-part taxon-name-part-type="genus" reg="Pseudotheopea">Pseudotheopea</tp:taxon-name-part> <tp:taxon-name-part taxon-name-part-type="species" reg="aeneipennis">aeneipennis</tp:taxon-name-part></tp:taxon-name></italic>, <italic><tp:taxon-name><tp:taxon-name-part taxon-name-part-type="genus" reg="Pseudotheopea">P.</tp:taxon-name-part> <tp:taxon-name-part taxon-name-part-type="species" reg="azurea">azurea</tp:taxon-name-part></tp:taxon-name></italic>, and <italic><tp:taxon-name><tp:taxon-name-part taxon-name-part-type="genus" reg="Pseudotheopea">P.</tp:taxon-name-part> <tp:taxon-name-part taxon-name-part-type="species" reg="sufangae">sufangae</tp:taxon-name-part></tp:taxon-name></italic> sp. nov. <bold>A</bold><italic><tp:taxon-name><tp:taxon-name-part taxon-name-part-type="genus" reg="Theopea">T.</tp:taxon-name-part> <tp:taxon-name-part taxon-name-part-type="species" reg="aeneipennis">aeneipennis</tp:taxon-name-part></tp:taxon-name></italic>, male, dorsal view <bold>B</bold> Same, ventral view <bold>C</bold><italic><tp:taxon-name><tp:taxon-name-part taxon-name-part-type="genus" reg="Pseudotheopea">P.</tp:taxon-name-part> <tp:taxon-name-part taxon-name-part-type="species" reg="aeneipennis">aeneipennis</tp:taxon-name-part></tp:taxon-name></italic>, female, dorsal view <bold>D</bold><italic><tp:taxon-name><tp:taxon-name-part taxon-name-part-type="genus" reg="Pseudotheopea">P.</tp:taxon-name-part> <tp:taxon-name-part taxon-name-part-type="species" reg="azurea">azurea</tp:taxon-name-part></tp:taxon-name></italic>, holotype, dorsal view <bold>E</bold> Same, lateral view <bold>F</bold><italic><tp:taxon-name><tp:taxon-name-part taxon-name-part-type="genus" reg="Pseudotheopea">P.</tp:taxon-name-part> <tp:taxon-name-part taxon-name-part-type="species" reg="sufangae">sufangae</tp:taxon-name-part></tp:taxon-name></italic> sp. nov., male, dorsal view <bold>G</bold> Same, ventral view <bold>H</bold><italic><tp:taxon-name><tp:taxon-name-part taxon-name-part-type="genus" reg="Pseudotheopea">P.</tp:taxon-name-part> <tp:taxon-name-part taxon-name-part-type="species" reg="sufangae">sufangae</tp:taxon-name-part></tp:taxon-name></italic> sp. nov., female, dorsal view.</p></caption><graphic xmlns:xlink="http://www.w3.org/1999/xlink" xlink:href="zookeys-912-065-g005.jpg" position="float" orientation="portrait" xlink:type="simple" id="oo_380660.jpg"><uri content-type="original_file" xlink:type="simple">https://binary.pensoft.net/fig/380660</uri></graphic></fig><fig id="F19" position="float" orientation="portrait"><object-id xmlns:xlink="http://www.w3.org/1999/xlink" content-type="doi" xlink:type="simple">10.3897/zookeys.912.47719.figure19</object-id><object-id xmlns:xlink="http://www.w3.org/1999/xlink" content-type="arpha" xlink:type="simple">84CF8B85-366F-5E47-8300-1981B6A28FCC</object-id><label>Figure 19.</label><caption><p>Heads of <italic><tp:taxon-name><tp:taxon-name-part taxon-name-part-type="genus" reg="Pseudotheopea">Pseudotheopea</tp:taxon-name-part> <tp:taxon-name-part taxon-name-part-type="species" reg="kimotoi">kimotoi</tp:taxon-name-part></tp:taxon-name></italic> sp. nov., <italic><tp:taxon-name><tp:taxon-name-part taxon-name-part-type="genus" reg="Pseudotheopea">P.</tp:taxon-name-part> <tp:taxon-name-part taxon-name-part-type="species" reg="sufangae">sufangae</tp:taxon-name-part></tp:taxon-name></italic> sp. nov., and <italic><tp:taxon-name><tp:taxon-name-part taxon-name-part-type="genus" reg="Pseudotheopea">P.</tp:taxon-name-part> <tp:taxon-name-part taxon-name-part-type="species" reg="sauteri">sauteri</tp:taxon-name-part></tp:taxon-name></italic>. <bold>A</bold><italic><tp:taxon-name><tp:taxon-name-part taxon-name-part-type="genus" reg="Pseudotheopea">P.</tp:taxon-name-part> <tp:taxon-name-part taxon-name-part-type="species" reg="kimotoi">kimotoi</tp:taxon-name-part></tp:taxon-name></italic> sp. nov., male, dorsofrontal view <bold>B</bold> Same, front view <bold>C</bold><italic><tp:taxon-name><tp:taxon-name-part taxon-name-part-type="genus" reg="Pseudotheopea">P.</tp:taxon-name-part> <tp:taxon-name-part taxon-name-part-type="species" reg="sufangae">sufangae</tp:taxon-name-part></tp:taxon-name></italic> sp. nov., male, dorsofrontal view <bold>D</bold> Same, front view <bold>E</bold><italic><tp:taxon-name><tp:taxon-name-part taxon-name-part-type="genus" reg="Pseudotheopea">P.</tp:taxon-name-part> <tp:taxon-name-part taxon-name-part-type="species" reg="sufangae">sufangae</tp:taxon-name-part></tp:taxon-name></italic> sp. nov., female, dorsofrontal view <bold>F</bold><italic><tp:taxon-name><tp:taxon-name-part taxon-name-part-type="genus" reg="Pseudotheopea">P.</tp:taxon-name-part> <tp:taxon-name-part taxon-name-part-type="species" reg="sauteri">sauteri</tp:taxon-name-part></tp:taxon-name></italic>, female, dorsofrontal view.</p></caption><graphic xmlns:xlink="http://www.w3.org/1999/xlink" xlink:href="zookeys-912-065-g019.jpg" position="float" orientation="portrait" xlink:type="simple" id="oo_380674.jpg"><uri content-type="original_file" xlink:type="simple">https://binary.pensoft.net/fig/380674</uri></graphic></fig><fig id="F6" position="float" orientation="portrait"><object-id xmlns:xlink="http://www.w3.org/1999/xlink" content-type="doi" xlink:type="simple">10.3897/zookeys.912.47719.figure6</object-id><object-id xmlns:xlink="http://www.w3.org/1999/xlink" content-type="arpha" xlink:type="simple">C1C9458D-F089-5829-BA8D-D86D039C695F</object-id><label>Figure 6.</label><caption><p>Heads of males of <italic><tp:taxon-name><tp:taxon-name-part taxon-name-part-type="genus" reg="Pseudotheopea">Pseudotheopea</tp:taxon-name-part> <tp:taxon-name-part taxon-name-part-type="species" reg="aeneipennis">aeneipennis</tp:taxon-name-part></tp:taxon-name></italic> and <italic><tp:taxon-name><tp:taxon-name-part taxon-name-part-type="genus" reg="Pseudotheopea">P.</tp:taxon-name-part> <tp:taxon-name-part taxon-name-part-type="species" reg="azurea">azurea</tp:taxon-name-part></tp:taxon-name></italic>. <bold>A</bold><italic><tp:taxon-name><tp:taxon-name-part taxon-name-part-type="genus" reg="Pseudotheopea">P.</tp:taxon-name-part> <tp:taxon-name-part taxon-name-part-type="species" reg="aeneipennis">aeneipennis</tp:taxon-name-part></tp:taxon-name></italic>, dorsal view <bold>B</bold> Same, dorsofrontal view <bold>C</bold> Same, front view <bold>D</bold><italic><tp:taxon-name><tp:taxon-name-part taxon-name-part-type="genus" reg="Pseudotheopea">P.</tp:taxon-name-part> <tp:taxon-name-part taxon-name-part-type="species" reg="azurea">azurea</tp:taxon-name-part></tp:taxon-name></italic>, holotype, dorsofrontal view.</p></caption><graphic xmlns:xlink="http://www.w3.org/1999/xlink" xlink:href="zookeys-912-065-g006.jpg" position="float" orientation="portrait" xlink:type="simple" id="oo_380661.jpg"><uri content-type="original_file" xlink:type="simple">https://binary.pensoft.net/fig/380661</uri></graphic></fig></tp:treatment-sec><ref-list><ref id="B7"><mixed-citation xmlns:xlink="http://www.w3.org/1999/xlink" xlink:type="simple"><person-group><name name-style="western"><surname>Chûjô</surname><given-names>M</given-names></name></person-group> (<year>1962</year>) <article-title>A taxaonomic study on the <tp:taxon-name><tp:taxon-name-part taxon-name-part-type="family">Chrysomelidae</tp:taxon-name-part></tp:taxon-name> (<tp:taxon-name><tp:taxon-name-part taxon-name-part-type="class">Insecta</tp:taxon-name-part></tp:taxon-name>: <tp:taxon-name><tp:taxon-name-part taxon-name-part-type="order">Coleoptera</tp:taxon-name-part></tp:taxon-name>) from Formosa Part XI. Subfamily <tp:taxon-name><tp:taxon-name-part taxon-name-part-type="subfamily">Galerucinae</tp:taxon-name-part></tp:taxon-name>.</article-title><source>The Philippine Journal of Science</source><volume>91</volume>: <fpage>1</fpage>–<lpage>239</lpage>.</mixed-citation></ref></ref-list></tp:taxon-treatment>
