# Supplementary material for: Revision of the Theopea genus group (Coleoptera, Chrysomelidae, Galerucinae), part III: Descriptions of two new genera and nine new species
Source: Zookeys. 2020 Feb 17;912:65–124. doi: 10.3897/zookeys.912.47719 (PMC7040049; doi:10.3897/zookeys.912.47719)
Supplement: XML Treatment for Pseudotheopea nigrita [file zookeys.912.47719-treatment15.xml]

<!DOCTYPE tp:taxon-treatment
  PUBLIC "-//TaxonX//DTD Taxonomic Treatment Publishing DTD v0 20100105//EN" "tax-treatment-NSO.dtd">
<tp:taxon-treatment xmlns:tp="http://www.plazi.org/taxpub"><tp:treatment-meta><kwd-group><label>Taxon classification</label><kwd><named-content xmlns:xlink="http://www.w3.org/1999/xlink" content-type="kingdom">Animalia</named-content></kwd><kwd><named-content xmlns:xlink="http://www.w3.org/1999/xlink" content-type="order">Coleoptera</named-content></kwd><kwd><named-content xmlns:xlink="http://www.w3.org/1999/xlink" content-type="family">Chrysomelidae</named-content></kwd></kwd-group><mixed-citation publication-type="journal"><person-group><name><surname>Lee</surname><given-names>Chi-Feng</given-names></name><name><surname>Bezděk</surname><given-names>Jan</given-names></name></person-group><article-title>Revision of the <italic><tp:taxon-name><tp:taxon-name-part taxon-name-part-type="genus" reg="Theopea">Theopea</tp:taxon-name-part></tp:taxon-name></italic> genus group (<tp:taxon-name><tp:taxon-name-part taxon-name-part-type="order">Coleoptera</tp:taxon-name-part></tp:taxon-name>, <tp:taxon-name><tp:taxon-name-part taxon-name-part-type="family">Chrysomelidae</tp:taxon-name-part></tp:taxon-name>, <tp:taxon-name><tp:taxon-name-part taxon-name-part-type="subfamily">Galerucinae</tp:taxon-name-part></tp:taxon-name>), part III: Descriptions of two new genera and nine new species</article-title><source>Zookeys</source><day>17</day><month>2</month><year>2020</year><volume>912</volume><fpage>65</fpage><lpage>124</lpage><pub-id pub-id-type="doi">10.3897/zookeys.912.47719</pub-id></mixed-citation></tp:treatment-meta><tp:nomenclature><tp:taxon-name><object-id xmlns:xlink="http://www.w3.org/1999/xlink" content-type="arpha" xlink:type="simple">8E58DDCC-D2E1-5685-AB78-DC969D17928C</object-id>
            <tp:taxon-name-part taxon-name-part-type="genus" reg="Pseudotheopea">Pseudotheopea</tp:taxon-name-part>
            <tp:taxon-name-part taxon-name-part-type="species" reg="nigrita">nigrita</tp:taxon-name-part>
          </tp:taxon-name><tp:taxon-authority>(Medvedev, 2007)</tp:taxon-authority><tp:taxon-status xmlns:xlink="http://www.w3.org/1999/xlink" xlink:type="simple">comb. nov.</tp:taxon-status><xref ref-type="fig" rid="F18">Figs 18D, E</xref><xref ref-type="fig" rid="F24">; 24</xref><tp:nomenclature-citation-list><tp:nomenclature-citation><tp:taxon-name>
                <tp:taxon-name-part taxon-name-part-type="genus" reg="Theopea">Theopea</tp:taxon-name-part> <tp:taxon-name-part taxon-name-part-type="species" reg="nigrita">nigrita</tp:taxon-name-part></tp:taxon-name><comment>Medvedev, 2007: 11 (Thailand).</comment></tp:nomenclature-citation></tp:nomenclature-citation-list></tp:nomenclature><tp:treatment-sec sec-type="material" id="SECID0ES6AK"><title>Type.</title><p>Holotype ♀ (<named-content xmlns:xlink="http://www.w3.org/1999/xlink" content-type="dwc:institutional_code" xlink:type="simple">SMNS</named-content>): “W-THAILAND, Klong / Lan NP, 50 km SW / Kamphaeng Phet, 2.-5. / VII.1997, leg. J. REJSEK // HOLOTYPUS [p] / Theopea / nigrita m. [h] / L. Medvedev det. [p] 2006 [h, w]”.</p></tp:treatment-sec><tp:treatment-sec sec-type="material" id="SECID0EMABK"><title>Other specimens examined.</title><p><bold>THAILAND.</bold> Mae Hong Son: 1♂, 1♀ (<abbrev xmlns:xlink="http://www.w3.org/1999/xlink" xlink:title="Jan Bezděk collection, Brno, Czech Republic" id="ABBRID0EUABK" xlink:type="simple">JBCB</abbrev>), Ban Huai Po, <named-content xmlns:xlink="http://www.w3.org/1999/xlink" content-type="dwc:verbatimCoordinates" xlink:type="simple"><named-content content-type="geo-json" specific-use="{&#34;type&#34;:&#34;Point&#34;,&#34;coordinates&#34;:[97.983333,19.316667]}" id="NCID0E2ABK" xlink:type="simple">19°19N 97°59E</named-content></named-content>, 1600-2200 m, 17.-23.V.1991, leg. L. Dembický; 3♂♂ (<abbrev xmlns:xlink="http://www.w3.org/1999/xlink" xlink:title="Jan Bezděk collection, Brno, Czech Republic" id="ABBRID0EABBK" xlink:type="simple">JBCB</abbrev>), Kiwlom-pass near Soppong, <named-content xmlns:xlink="http://www.w3.org/1999/xlink" content-type="dwc:verbatimCoordinates" xlink:type="simple"><named-content content-type="geo-json" specific-use="{&#34;type&#34;:&#34;Point&#34;,&#34;coordinates&#34;:[98.316667,19.433333]}" id="NCID0EHBBK" xlink:type="simple">19°26N 98°19E</named-content></named-content>, 1400 m, 23.VI.-2.VII.2002, leg. R. and H. Fouqué.</p></tp:treatment-sec><tp:treatment-sec sec-type="redescription" id="SECID0EMBBK"><title>Redescription.</title><p>Length 5.6–5.9 mm, width 2.3–2.5 mm. Body color (Fig. <xref ref-type="fig" rid="F18">18D, E</xref>) black, antennae and legs pale yellow, two or three apical antennomeres, and one or two apical tarsomeres darker. Antennae filiform in male, antennomeres VII-XI slightly curved (Fig. <xref ref-type="fig" rid="F24">24A</xref>), length ratios of antennomeres I–XI 1.0: 0.3: 0.8: 1.2: 1.3: 1.1: 1.2: 1.1: 1.0: 0.9: 1.0, length to width ratios of antennomeres I–XI 3.4: 1.6: 3.5: 4.9: 5.2: 4.8: 4.9: 4.8: 4.4: 4.1: 4.4; filiform and shorter in females (Fig. <xref ref-type="fig" rid="F24">24B</xref>), length ratios of antennomeres I–XI 1.0: 0.3: 0.8: 0.9: 1.0: 0.9: 1.0: 1.0: 0.9: 0.8: 1.0, length to width ratios of antennomeres I–XI 3.6: 1.8: 3.8: 4.2: 4.7: 4.3: 5.0: 4.9: 4.4: 4.3: 5.5. Elytra elongate, parallel-sided, 1.6-1.7× longer than wide; disc with dense, coarse punctures, arranged into longitudinal rows, with one indistinct longitudinal ridge between two longitudinal rows of punctures, with dense, short setae along ridges. Tarsomeres I of front legs slightly swollen in males; subparallel in females. Aedeagus (Fig. <xref ref-type="fig" rid="F24">24C–E</xref>) slender, 7.8× longer than wide; apex with shallow, broad notch, with a pair of small processes forming circular cavity; tectum short, from apex to apical 1/3, as broad as aedeagus; almost straight in lateral view, strongly curved at base, moderately curved near apex; triangular sclerites absent; internal sac with elongate, endophallic sclerite complex, 0.4× as long as aedeagus, undivided; with one ventral sclerite elongate, 0.85× as long as elongate, endophallic sclerite complex, with lateral expansion at apical 1/3, composed of dense short setae, apically tapering. Gonocoxae (Fig. <xref ref-type="fig" rid="F24">24G</xref>) elongate, both gonocoxae fused from basal 1/3 to near apex; apices convergent and narrowly rounded, each gonocoxa with eight setae along lateral margin from apex to apical 1/6; with one pair of short lateral processes at basal 2/5, recurved and combined, extending to apex. Ventrite VIII (Fig. <xref ref-type="fig" rid="F24">24F</xref>) elongate and well sclerotized; disc with several long setae at sides and near apical margin, and with dense, short setae along apical margin; spiculum extremely slender. Receptacle of spermatheca (Fig. <xref ref-type="fig" rid="F24">24H</xref>) strongly swollen; pump slender and strongly curved; proximal spermathecal duct deeply inserted into receptacle, broad and short, strongly curved near base.</p><fig id="F24" position="float" orientation="portrait"><object-id xmlns:xlink="http://www.w3.org/1999/xlink" content-type="doi" xlink:type="simple">10.3897/zookeys.912.47719.figure24</object-id><object-id xmlns:xlink="http://www.w3.org/1999/xlink" content-type="arpha" xlink:type="simple">2BBAE99E-6FF6-5F2D-810E-98B49B03A7E7</object-id><label>Figure 24.</label><caption><p>Diagnostic characters of <italic><tp:taxon-name><tp:taxon-name-part taxon-name-part-type="genus" reg="Pseudotheopea">Pseudotheopea</tp:taxon-name-part> <tp:taxon-name-part taxon-name-part-type="species" reg="nigrita">nigrita</tp:taxon-name-part></tp:taxon-name></italic>. <bold>A</bold> Antenna, male <bold>B</bold> Antenna, female <bold>C</bold> Aedeagus, dorsal view <bold>D</bold> Aedeagus, lateral view <bold>E</bold> Aedeagus, ventral view <bold>F</bold> Abdominal ventrite VIII <bold>G</bold> Gonocoxae <bold>H</bold> Spermatheca.</p></caption><graphic xmlns:xlink="http://www.w3.org/1999/xlink" xlink:href="zookeys-912-065-g024.jpg" position="float" orientation="portrait" xlink:type="simple" id="oo_380679.jpg"><uri content-type="original_file" xlink:type="simple">https://binary.pensoft.net/fig/380679</uri></graphic></fig></tp:treatment-sec><tp:treatment-sec sec-type="diagnosis" id="SECID0EWDBK"><title>Diagnosis.</title><p><italic><tp:taxon-name><tp:taxon-name-part taxon-name-part-type="genus" reg="Pseudotheopea">Pseudotheopea</tp:taxon-name-part> <tp:taxon-name-part taxon-name-part-type="species" reg="nigrita">nigrita</tp:taxon-name-part></tp:taxon-name></italic> (Medvedev) is easily recognized by its characteristic black color and dense setae on the elytra. In addition, a number of autapomorphic characters among genitalic structures are diagnostic, including the circular notch of the aedeagal apex; broad tectum, characteristic shape of the ventral sclerite, the recurved and combined lateral processes of the gonocoxae, and strongly curved proximal spermathecal duct of spermatheca.</p></tp:treatment-sec><tp:treatment-sec sec-type="remarks" id="SECID0EHEBK"><title>Remarks.</title><p>Most setae are missing from the elytra of the holotype (Fig. <xref ref-type="fig" rid="F18">18E</xref>), but these setae are dense on the elytra (Fig. <xref ref-type="fig" rid="F18">18F</xref>) of other specimens examined.</p></tp:treatment-sec><tp:treatment-sec sec-type="distribution" id="SECID0EVEBK"><title>Distribution.</title><p>Thailand.</p></tp:treatment-sec><tp:treatment-sec><!--Section generated to contain objects referenced in tp:taxon-treatment.--><fig id="F18" position="float" orientation="portrait"><object-id xmlns:xlink="http://www.w3.org/1999/xlink" content-type="doi" xlink:type="simple">10.3897/zookeys.912.47719.figure18</object-id><object-id xmlns:xlink="http://www.w3.org/1999/xlink" content-type="arpha" xlink:type="simple">193CBFF6-4DC0-5D46-949F-CF679CBA9CC5</object-id><label>Figure 18.</label><caption><p>Habitus of <italic><tp:taxon-name><tp:taxon-name-part taxon-name-part-type="genus" reg="Pseudotheopea">Pseudotheopea</tp:taxon-name-part> <tp:taxon-name-part taxon-name-part-type="species" reg="kimotoi">kimotoi</tp:taxon-name-part></tp:taxon-name></italic> sp. nov., <italic><tp:taxon-name><tp:taxon-name-part taxon-name-part-type="genus" reg="Pseudotheopea">P.</tp:taxon-name-part> <tp:taxon-name-part taxon-name-part-type="species" reg="nigrita">nigrita</tp:taxon-name-part></tp:taxon-name></italic>, and <italic><tp:taxon-name><tp:taxon-name-part taxon-name-part-type="genus" reg="Pseudotheopea">P.</tp:taxon-name-part> <tp:taxon-name-part taxon-name-part-type="species" reg="leehsuehae">leehsuehae</tp:taxon-name-part></tp:taxon-name></italic> sp. nov. <bold>A</bold><italic><tp:taxon-name><tp:taxon-name-part taxon-name-part-type="genus" reg="Pseudotheopea">P.</tp:taxon-name-part> <tp:taxon-name-part taxon-name-part-type="species" reg="kimotoi">kimotoi</tp:taxon-name-part></tp:taxon-name></italic> sp. nov., male, dorsal view <bold>B</bold> Same, ventral view <bold>C</bold><italic><tp:taxon-name><tp:taxon-name-part taxon-name-part-type="genus" reg="Pseudotheopea">P.</tp:taxon-name-part> <tp:taxon-name-part taxon-name-part-type="species" reg="kimotoi">kimotoi</tp:taxon-name-part></tp:taxon-name></italic> sp. nov., female, dorsal view <bold>D</bold><italic><tp:taxon-name><tp:taxon-name-part taxon-name-part-type="genus" reg="Pseudotheopea">P.</tp:taxon-name-part> <tp:taxon-name-part taxon-name-part-type="species" reg="kimotoi">kimotoi</tp:taxon-name-part></tp:taxon-name></italic> sp. nov., male, from Dalat <bold>E</bold><italic><tp:taxon-name><tp:taxon-name-part taxon-name-part-type="genus" reg="Pseudotheopea">P.</tp:taxon-name-part> <tp:taxon-name-part taxon-name-part-type="species" reg="nigrita">nigrita</tp:taxon-name-part></tp:taxon-name></italic>, holotype, dorsal view <bold>F</bold><italic><tp:taxon-name><tp:taxon-name-part taxon-name-part-type="genus" reg="Pseudotheopea">P.</tp:taxon-name-part> <tp:taxon-name-part taxon-name-part-type="species" reg="nigrita">nigrita</tp:taxon-name-part></tp:taxon-name></italic>, male, dorsal view <bold>G</bold><italic><tp:taxon-name><tp:taxon-name-part taxon-name-part-type="genus" reg="Pseudotheopea">P.</tp:taxon-name-part> <tp:taxon-name-part taxon-name-part-type="species" reg="leehsuehae">leehsuehae</tp:taxon-name-part></tp:taxon-name></italic> sp. nov., male, dorsal view <bold>H</bold> Same, ventral view <bold>I</bold><italic><tp:taxon-name><tp:taxon-name-part taxon-name-part-type="genus" reg="Pseudotheopea">P.</tp:taxon-name-part> <tp:taxon-name-part taxon-name-part-type="species" reg="leehsuehae">leehsuehae</tp:taxon-name-part></tp:taxon-name></italic> sp. nov., female, dorsal view.</p></caption><graphic xmlns:xlink="http://www.w3.org/1999/xlink" xlink:href="zookeys-912-065-g018.jpg" position="float" orientation="portrait" xlink:type="simple" id="oo_380673.jpg"><uri content-type="original_file" xlink:type="simple">https://binary.pensoft.net/fig/380673</uri></graphic></fig></tp:treatment-sec></tp:taxon-treatment>
