# Supplementary material for: Revision of the Theopea genus group (Coleoptera, Chrysomelidae, Galerucinae), part III: Descriptions of two new genera and nine new species
Source: Zookeys. 2020 Feb 17;912:65–124. doi: 10.3897/zookeys.912.47719 (PMC7040049; doi:10.3897/zookeys.912.47719)
Supplement: XML Treatment for Borneotheopea jakli [file zookeys.912.47719-treatment18.xml]

<!DOCTYPE tp:taxon-treatment
  PUBLIC "-//TaxonX//DTD Taxonomic Treatment Publishing DTD v0 20100105//EN" "tax-treatment-NSO.dtd">
<tp:taxon-treatment xmlns:tp="http://www.plazi.org/taxpub"><tp:treatment-meta><kwd-group><label>Taxon classification</label><kwd><named-content xmlns:xlink="http://www.w3.org/1999/xlink" content-type="kingdom">Animalia</named-content></kwd><kwd><named-content xmlns:xlink="http://www.w3.org/1999/xlink" content-type="order">Coleoptera</named-content></kwd><kwd><named-content xmlns:xlink="http://www.w3.org/1999/xlink" content-type="family">Chrysomelidae</named-content></kwd></kwd-group><mixed-citation publication-type="journal"><person-group><name><surname>Lee</surname><given-names>Chi-Feng</given-names></name><name><surname>Bezděk</surname><given-names>Jan</given-names></name></person-group><article-title>Revision of the <italic><tp:taxon-name><tp:taxon-name-part taxon-name-part-type="genus" reg="Theopea">Theopea</tp:taxon-name-part></tp:taxon-name></italic> genus group (<tp:taxon-name><tp:taxon-name-part taxon-name-part-type="order">Coleoptera</tp:taxon-name-part></tp:taxon-name>, <tp:taxon-name><tp:taxon-name-part taxon-name-part-type="family">Chrysomelidae</tp:taxon-name-part></tp:taxon-name>, <tp:taxon-name><tp:taxon-name-part taxon-name-part-type="subfamily">Galerucinae</tp:taxon-name-part></tp:taxon-name>), part III: Descriptions of two new genera and nine new species</article-title><source>Zookeys</source><day>17</day><month>2</month><year>2020</year><volume>912</volume><fpage>65</fpage><lpage>124</lpage><pub-id pub-id-type="doi">10.3897/zookeys.912.47719</pub-id></mixed-citation></tp:treatment-meta><tp:nomenclature><tp:taxon-name><object-id xmlns:xlink="http://www.w3.org/1999/xlink" content-type="arpha" xlink:type="simple">22765A0B-2397-5FD7-82A6-7789C828B638</object-id>
            <tp:taxon-name-part taxon-name-part-type="genus" reg="Borneotheopea">Borneotheopea</tp:taxon-name-part>
            <tp:taxon-name-part taxon-name-part-type="species" reg="jakli">jakli</tp:taxon-name-part>
            <object-id xmlns:xlink="http://www.w3.org/1999/xlink" content-type="zoobank" xlink:type="simple">http://zoobank.org/5A45681E-5605-4790-8732-5BDA28138BB0</object-id>
          </tp:taxon-name><tp:taxon-status xmlns:xlink="http://www.w3.org/1999/xlink" xlink:type="simple">sp. nov.</tp:taxon-status><xref ref-type="fig" rid="F26">Figs 26A–C</xref><xref ref-type="fig" rid="F27">; 27</xref></tp:nomenclature><tp:treatment-sec sec-type="Types" id="SECID0E3XBK"><title>Types.</title><p>Holotype ♂ (<named-content xmlns:xlink="http://www.w3.org/1999/xlink" content-type="dwc:institutional_code" xlink:type="simple">NMPC</named-content>), <bold>INDONESIA</bold>. South Kalimantan: Kandagan distr., 17 km NE of Laksado vill., 900 m, 3-22.IX.1997, leg. S. Jákl. Paratypes. 16♂♂, 2♀♀ (<abbrev xmlns:xlink="http://www.w3.org/1999/xlink" xlink:title="Jan Bezděk collection, Brno, Czech Republic" id="ABBRID0EJYBK" xlink:type="simple">JBCB</abbrev>), same data as holotype.</p></tp:treatment-sec><tp:treatment-sec sec-type="description" id="SECID0ENYBK"><title>Description.</title><p>Length 4.6–5.0 mm, width 1.7–1.8 mm. Body color (Fig. <xref ref-type="fig" rid="F26">26A–C</xref>) metallic blue or green; ventral part, mouth parts, and antennae dark brown to black. Antennae filiform in males (Fig. <xref ref-type="fig" rid="F27">27A</xref>), length ratios of antennomeres I–XI 1.0: 0.3: 0.6: 0.7: 0.7: 0.7: 0.7: 0.7: 0.7: 0.6: 0.7, length to width ratios of antennomeres I–XI 4.0: 1.9: 3.4: 4.5: 4.6: 4.3: 4.7: 4.6: 4.8: 4.6: 4.5; similar in females (Fig. <xref ref-type="fig" rid="F27">27B</xref>), length ratios of antennomeres I–XI 1.0: 0.3: 0.6: 0.9: 0.9: 0.8: 0.8: 0.8: 0.8: 0.7: 0.8, length to width ratios of antennomeres I–XI 3.2: 1.8: 2.8: 4.2: 4.5: 4.3: 4.3: 4.6: 5.0: 5.1: 5.2. Elytra elongate, parallel-sided, 1.8-2.0× longer than wide; disc with dense, coarse punctures, arranged into longitudinal rows, with one indistinct longitudinal ridge between two longitudinal rows of punctures, with dense, short setae along ridges. Tarsomeres I of front legs slightly swollen in males. Aedeagus (Fig. <xref ref-type="fig" rid="F27">27C–E</xref>) slender, 5.5× longer than wide, parallel from apical 1/3 to near base, narrowed towards apex, apical margin medially depressed; tectum short, from near apex to middle; almost straight in lateral view, apically curved; ventral surface entirely sclerotized, triangular sclerites absent; internal sac with elongate endophallic sclerite, 0.8× as long as aedeagus, one pair of lateral sclerites elongate and hook-like, strongly recurved basally, left sclerite much longer than right sclerite. Gonocoxae (Fig. <xref ref-type="fig" rid="F27">27G</xref>) elongate, both gonocoxae fused from basal 1/3 to apical 1/3; apices convergent and narrowly rounded, each gonocoxa with eight setae along lateral margin from apex to apical 1/6; with one pair of short lateral processes at basal 2/5. Ventrite VIII (Fig. <xref ref-type="fig" rid="F27">27F</xref>) elongate and well sclerotized; disc with several long setae at sides and near apical margin, and with dense, short setae along apical margin; spiculum extremely slender. Receptacle of spermatheca (Fig. <xref ref-type="fig" rid="F27">27H</xref>) strongly swollen; pump slender and strongly curved; proximal spermathecal duct deeply inserted into receptacle, elongate and narrow.</p></tp:treatment-sec><tp:treatment-sec sec-type="diagnosis" id="SECID0EPZBK"><title>Diagnosis.</title><p><italic><tp:taxon-name><tp:taxon-name-part taxon-name-part-type="genus" reg="Borneotheopea">Borneotheopea</tp:taxon-name-part> <tp:taxon-name-part taxon-name-part-type="species" reg="jakli">jakli</tp:taxon-name-part></tp:taxon-name></italic> sp. nov. is easily distinguished from the other member of the genus, <italic><tp:taxon-name><tp:taxon-name-part taxon-name-part-type="genus" reg="Borneotheopea">B.</tp:taxon-name-part> <tp:taxon-name-part taxon-name-part-type="species" reg="kalimantanensis">kalimantanensis</tp:taxon-name-part></tp:taxon-name></italic> sp. nov., based on the indistinct ridges on the elytra and metallic blue ventral surface (Fig. <xref ref-type="fig" rid="F26">26A–D</xref>) (distinct ridges on the elytra and yellowish brown ventral surface in <italic><tp:taxon-name><tp:taxon-name-part taxon-name-part-type="genus" reg="Borneotheopea">B.</tp:taxon-name-part> <tp:taxon-name-part taxon-name-part-type="species" reg="kalimantanensis">kalimantanensis</tp:taxon-name-part></tp:taxon-name></italic> sp. nov. (Fig. <xref ref-type="fig" rid="F26">26E, F</xref>)). Males of <italic><tp:taxon-name><tp:taxon-name-part taxon-name-part-type="genus" reg="Borneotheopea">B.</tp:taxon-name-part> <tp:taxon-name-part taxon-name-part-type="species" reg="jakli">jakli</tp:taxon-name-part></tp:taxon-name></italic> sp. nov. are also easily separated from those of <italic><tp:taxon-name><tp:taxon-name-part taxon-name-part-type="genus" reg="Borneotheopea">B.</tp:taxon-name-part> <tp:taxon-name-part taxon-name-part-type="species" reg="kalimantanensis">kalimantanensis</tp:taxon-name-part></tp:taxon-name></italic> sp. nov. by the aedeagal apex directed ventrally and lacking angular processes (Fig. <xref ref-type="fig" rid="F27">27D</xref>) (the apex directed anteriorly and with angular process at apical 1/6 of aedeagus in <italic><tp:taxon-name><tp:taxon-name-part taxon-name-part-type="genus" reg="Borneotheopea">B.</tp:taxon-name-part> <tp:taxon-name-part taxon-name-part-type="species" reg="kalimantanensis">kalimantanensis</tp:taxon-name-part></tp:taxon-name></italic> sp. nov. (Fig. <xref ref-type="fig" rid="F28">28C</xref>)), short, broad tectum (Fig. <xref ref-type="fig" rid="F27">27C</xref>) (extremely slender tectum in <italic><tp:taxon-name><tp:taxon-name-part taxon-name-part-type="genus" reg="Borneotheopea">B.</tp:taxon-name-part> <tp:taxon-name-part taxon-name-part-type="species" reg="kalimantanensis">kalimantanensis</tp:taxon-name-part></tp:taxon-name></italic> sp. nov. (Fig. <xref ref-type="fig" rid="F28">28B</xref>)), absence of setae at apex of median elongate sclerite (Fig. <xref ref-type="fig" rid="F27">27C–E</xref>) (presence of clustered setae at apex of median elongate sclerite in <italic><tp:taxon-name><tp:taxon-name-part taxon-name-part-type="genus" reg="Borneotheopea">B.</tp:taxon-name-part> <tp:taxon-name-part taxon-name-part-type="species" reg="kalimantanensis">kalimantanensis</tp:taxon-name-part></tp:taxon-name></italic> sp. nov. (Fig. <xref ref-type="fig" rid="F28">28B, C</xref>)).</p></tp:treatment-sec><tp:treatment-sec sec-type="etymology" id="SECID0EN4BK"><title>Etymology.</title><p>The new species is dedicated to the Czech specialist Stanislav Jákl who collected the type specimens.</p></tp:treatment-sec><tp:treatment-sec sec-type="distribution" id="SECID0ES4BK"><title>Distribution.</title><p>Indonesia: South Kalimantan.</p><fig id="F26" position="float" orientation="portrait"><object-id xmlns:xlink="http://www.w3.org/1999/xlink" content-type="doi" xlink:type="simple">10.3897/zookeys.912.47719.figure26</object-id><object-id xmlns:xlink="http://www.w3.org/1999/xlink" content-type="arpha" xlink:type="simple">58DBB3B8-412B-569E-86F7-206FF6DCE67A</object-id><label>Figure 26.</label><caption><p>Habitus of <italic><tp:taxon-name><tp:taxon-name-part taxon-name-part-type="genus" reg="Borneotheopea">Borneotheopea</tp:taxon-name-part> <tp:taxon-name-part taxon-name-part-type="species" reg="jakli">jakli</tp:taxon-name-part></tp:taxon-name></italic> sp. nov. and <italic><tp:taxon-name><tp:taxon-name-part taxon-name-part-type="genus" reg="Borneotheopea">B.</tp:taxon-name-part> <tp:taxon-name-part taxon-name-part-type="species" reg="kalimantanensis">kalimantanensis</tp:taxon-name-part></tp:taxon-name></italic> sp. nov. <bold>A</bold><italic><tp:taxon-name><tp:taxon-name-part taxon-name-part-type="genus" reg="Borneotheopea">B.</tp:taxon-name-part> <tp:taxon-name-part taxon-name-part-type="species" reg="jakli">jakli</tp:taxon-name-part></tp:taxon-name></italic> sp. nov., male, dorsal view <bold>B</bold> Same, ventral view <bold>C</bold><italic><tp:taxon-name><tp:taxon-name-part taxon-name-part-type="genus" reg="Borneotheopea">B.</tp:taxon-name-part> <tp:taxon-name-part taxon-name-part-type="species" reg="jakli">jakli</tp:taxon-name-part></tp:taxon-name></italic> sp. nov., female, dorsal view <bold>D</bold><italic><tp:taxon-name><tp:taxon-name-part taxon-name-part-type="genus" reg="Borneotheopea">B.</tp:taxon-name-part> <tp:taxon-name-part taxon-name-part-type="species" reg="jakli">jakli</tp:taxon-name-part></tp:taxon-name></italic> sp. nov., male, color variation, dorsal view <bold>E</bold><italic><tp:taxon-name><tp:taxon-name-part taxon-name-part-type="genus" reg="Borneotheopea">B.</tp:taxon-name-part> <tp:taxon-name-part taxon-name-part-type="species" reg="kalimantanensis">kalimantanensis</tp:taxon-name-part></tp:taxon-name></italic> sp. nov., male, dorsal view <bold>F</bold> Same, ventral view.</p></caption><graphic xmlns:xlink="http://www.w3.org/1999/xlink" xlink:href="zookeys-912-065-g026.jpg" position="float" orientation="portrait" xlink:type="simple" id="oo_380681.jpg"><uri content-type="original_file" xlink:type="simple">https://binary.pensoft.net/fig/380681</uri></graphic></fig><fig id="F27" position="float" orientation="portrait"><object-id xmlns:xlink="http://www.w3.org/1999/xlink" content-type="doi" xlink:type="simple">10.3897/zookeys.912.47719.figure27</object-id><object-id xmlns:xlink="http://www.w3.org/1999/xlink" content-type="arpha" xlink:type="simple">E31DA06A-591D-5B7D-810F-D95EE7106B09</object-id><label>Figure 27.</label><caption><p>Diagnostic characters of <italic><tp:taxon-name><tp:taxon-name-part taxon-name-part-type="genus" reg="Borneotheopea">Borneotheopea</tp:taxon-name-part> <tp:taxon-name-part taxon-name-part-type="species" reg="jakli">jakli</tp:taxon-name-part></tp:taxon-name></italic> sp. nov. <bold>A</bold> Antenna, male <bold>B</bold> Antenna, female <bold>C</bold> Aedeagus, dorsal view <bold>D</bold> Aedeagus, lateral view <bold>E</bold> Aedeagus, ventral view <bold>F</bold> Abdominal ventrite VIII <bold>G</bold> Gonocoxae <bold>H</bold> Spermatheca.</p></caption><graphic xmlns:xlink="http://www.w3.org/1999/xlink" xlink:href="zookeys-912-065-g027.jpg" position="float" orientation="portrait" xlink:type="simple" id="oo_380682.jpg"><uri content-type="original_file" xlink:type="simple">https://binary.pensoft.net/fig/380682</uri></graphic></fig></tp:treatment-sec><tp:treatment-sec><!--Section generated to contain objects referenced in tp:taxon-treatment.--><fig id="F28" position="float" orientation="portrait"><object-id xmlns:xlink="http://www.w3.org/1999/xlink" content-type="doi" xlink:type="simple">10.3897/zookeys.912.47719.figure28</object-id><object-id xmlns:xlink="http://www.w3.org/1999/xlink" content-type="arpha" xlink:type="simple">A01596FA-5A40-5427-9203-9E75B7E1D199</object-id><label>Figure 28.</label><caption><p>Diagnostic characters of <italic><tp:taxon-name><tp:taxon-name-part taxon-name-part-type="genus" reg="Borneotheopea">Borneotheopea</tp:taxon-name-part> <tp:taxon-name-part taxon-name-part-type="species" reg="kalimantanensis">kalimantanensis</tp:taxon-name-part></tp:taxon-name></italic> sp. nov. <bold>A</bold> Antenna, male <bold>B</bold> Aedeagus, dorsal view <bold>C</bold> Aedeagus, lateral view <bold>D</bold> Aedeagus, ventral view <bold>E</bold> Aedeagus, dorsal view, from Sabah.</p></caption><graphic xmlns:xlink="http://www.w3.org/1999/xlink" xlink:href="zookeys-912-065-g028.jpg" position="float" orientation="portrait" xlink:type="simple" id="oo_380683.jpg"><uri content-type="original_file" xlink:type="simple">https://binary.pensoft.net/fig/380683</uri></graphic></fig></tp:treatment-sec></tp:taxon-treatment>
