# Supplementary material for: Revision of the Theopea genus group (Coleoptera, Chrysomelidae, Galerucinae), part III: Descriptions of two new genera and nine new species
Source: Zookeys. 2020 Feb 17;912:65–124. doi: 10.3897/zookeys.912.47719 (PMC7040049; doi:10.3897/zookeys.912.47719)
Supplement: XML Treatment for Borneotheopea kalimantanensis [file zookeys.912.47719-treatment19.xml]

<!DOCTYPE tp:taxon-treatment
  PUBLIC "-//TaxonX//DTD Taxonomic Treatment Publishing DTD v0 20100105//EN" "tax-treatment-NSO.dtd">
<tp:taxon-treatment xmlns:tp="http://www.plazi.org/taxpub"><tp:treatment-meta><kwd-group><label>Taxon classification</label><kwd><named-content xmlns:xlink="http://www.w3.org/1999/xlink" content-type="kingdom">Animalia</named-content></kwd><kwd><named-content xmlns:xlink="http://www.w3.org/1999/xlink" content-type="order">Coleoptera</named-content></kwd><kwd><named-content xmlns:xlink="http://www.w3.org/1999/xlink" content-type="family">Chrysomelidae</named-content></kwd></kwd-group><mixed-citation publication-type="journal"><person-group><name><surname>Lee</surname><given-names>Chi-Feng</given-names></name><name><surname>Bezděk</surname><given-names>Jan</given-names></name></person-group><article-title>Revision of the <italic><tp:taxon-name><tp:taxon-name-part taxon-name-part-type="genus" reg="Theopea">Theopea</tp:taxon-name-part></tp:taxon-name></italic> genus group (<tp:taxon-name><tp:taxon-name-part taxon-name-part-type="order">Coleoptera</tp:taxon-name-part></tp:taxon-name>, <tp:taxon-name><tp:taxon-name-part taxon-name-part-type="family">Chrysomelidae</tp:taxon-name-part></tp:taxon-name>, <tp:taxon-name><tp:taxon-name-part taxon-name-part-type="subfamily">Galerucinae</tp:taxon-name-part></tp:taxon-name>), part III: Descriptions of two new genera and nine new species</article-title><source>Zookeys</source><day>17</day><month>2</month><year>2020</year><volume>912</volume><fpage>65</fpage><lpage>124</lpage><pub-id pub-id-type="doi">10.3897/zookeys.912.47719</pub-id></mixed-citation></tp:treatment-meta><tp:nomenclature><tp:taxon-name><object-id xmlns:xlink="http://www.w3.org/1999/xlink" content-type="arpha" xlink:type="simple">15C58A8F-6F92-59CA-A3F9-F4CE77CBE4E0</object-id>
            <tp:taxon-name-part taxon-name-part-type="genus" reg="Borneotheopea">Borneotheopea</tp:taxon-name-part>
            <tp:taxon-name-part taxon-name-part-type="species" reg="kalimantanensis">kalimantanensis</tp:taxon-name-part>
            <object-id xmlns:xlink="http://www.w3.org/1999/xlink" content-type="zoobank" xlink:type="simple">http://zoobank.org/C492882F-D6C3-4939-8F11-DE2C27F16A9F</object-id>
          </tp:taxon-name><tp:taxon-status xmlns:xlink="http://www.w3.org/1999/xlink" xlink:type="simple">sp. nov.</tp:taxon-status><xref ref-type="fig" rid="F26">Figs 26D–F</xref><xref ref-type="fig" rid="F28">; 28</xref></tp:nomenclature><tp:treatment-sec sec-type="Types" id="SECID0EKDCK"><title>Types.</title><p>Holotype ♂ (<named-content xmlns:xlink="http://www.w3.org/1999/xlink" content-type="dwc:institutional_code" xlink:type="simple">NMPC</named-content>), <bold>INDONESIA</bold>. South Kalimantan: Kandagan distr., 17 km NE of Laksado vill., 900 m, 3-22.IX.1997, leg. S. Jákl. Paratypes. 11♂♂ (<abbrev xmlns:xlink="http://www.w3.org/1999/xlink" xlink:title="Jan Bezděk collection, Brno, Czech Republic" id="ABBRID0EXDCK" xlink:type="simple">JBCB</abbrev>), same data as holotype; <bold>MALAYSIA</bold>. Sabah: 2♂♂ (<named-content xmlns:xlink="http://www.w3.org/1999/xlink" content-type="dwc:institutional_code" xlink:type="simple">TARI</named-content>), Trusmadi, 1.X.2014, leg. Y.-T. Wang; 2♂♂ (<named-content xmlns:xlink="http://www.w3.org/1999/xlink" content-type="dwc:institutional_code" xlink:type="simple">TARI</named-content>), same but with “2.X.2014”.</p></tp:treatment-sec><tp:treatment-sec sec-type="description" id="SECID0EHECK"><title>Description.</title><p>Length 5.1–5.8 mm, width 1.8–2.3 mm. Body color (Fig. <xref ref-type="fig" rid="F26">26D–F</xref>) yellowish brown, head and pronotum metallic green, prosternite dark brown, elytra yellowish but laterally and apically metallic green, antenna black except three basal antennomeres paler. Antennae filiform in males (Fig. <xref ref-type="fig" rid="F28">28A</xref>), length ratios of antennomeres I–XI 1.0: 0.3: 0.8: 0.9: 0.8: 0.8: 0.8: 0.8: 0.8: 0.7: 0.8, length to width ratios of antennomeres I–XI 3.9: 1.8: 3.4: 4.4: 5.2: 5.3: 5.9: 5.8: 5.6: 4.6: 4.6. Elytra elongate, parallel-sided, 1.9-2.0× longer than wide; disc with dense, coarse punctures, arranged into longitudinal rows, with one indistinct longitudinal ridge between two longitudinal rows of punctures, with dense, short setae along ridges. Tarsomeres I of front legs slightly swollen in males. Aedeagus (Fig. <xref ref-type="fig" rid="F28">28B–D</xref>) slender, 4.7× longer than wide; widest at basal 2/5, narrowed towards apical 1/7 and basal 1/5, parallel from apical 1/7 to apex, apical margin truncate, slightly depressed medially; tectum extremely slender, from apical 1/5 to basal 1/4; recurved in lateral view, angular at apical 1/6, straight from apical 1/6 to apex; ventral surface entirely sclerotized, triangular sclerites absent; internal sac with elongate endophallic sclerite, 0.9× as long as aedeagus, apex with one pair of small processes directed ventrally, one pair of longitudinal rows of hair-like setae basally connected with apex of endophallic sclerite, one pair of lateral sclerites large and hook-like, subequal in length but with different apical shapes; basal opening medially closed.</p><p>Female unknown.</p><p><bold>Variation.</bold> Specimens from Sabah have slender lateral sclerites of the internal sac (Fig. <xref ref-type="fig" rid="F28">28E</xref>).</p></tp:treatment-sec><tp:treatment-sec sec-type="diagnosis" id="SECID0ECFCK"><title>Diagnosis.</title><p><italic><tp:taxon-name><tp:taxon-name-part taxon-name-part-type="genus" reg="Borneotheopea">Borneotheopea</tp:taxon-name-part> <tp:taxon-name-part taxon-name-part-type="species" reg="kalimantanensis">kalimantanensis</tp:taxon-name-part></tp:taxon-name></italic> sp. nov. is easily distinguished from the other member of the genus, <italic><tp:taxon-name><tp:taxon-name-part taxon-name-part-type="genus" reg="Borneotheopea">B.</tp:taxon-name-part> <tp:taxon-name-part taxon-name-part-type="species" reg="jakli">jakli</tp:taxon-name-part></tp:taxon-name></italic> sp. nov., based on the distinct ridges on the elytra and yellowish brown ventral surface (Fig. <xref ref-type="fig" rid="F26">26E, F</xref>) (indistinct ridges on the elytra and metallic blue ventral surface in <italic><tp:taxon-name><tp:taxon-name-part taxon-name-part-type="genus" reg="Borneotheopea">B.</tp:taxon-name-part> <tp:taxon-name-part taxon-name-part-type="species" reg="jakli">jakli</tp:taxon-name-part></tp:taxon-name></italic> sp. nov. (Fig. <xref ref-type="fig" rid="F26">26A–D</xref>). Males of B. <italic><tp:taxon-name><tp:taxon-name-part taxon-name-part-type="genus" reg="Borneotheopea"/><tp:taxon-name-part taxon-name-part-type="species" reg="kalimantanensis">kalimantanensis</tp:taxon-name-part></tp:taxon-name></italic> sp. nov. are also easily separated from those of <italic><tp:taxon-name><tp:taxon-name-part taxon-name-part-type="genus" reg="Borneotheopea">B.</tp:taxon-name-part> <tp:taxon-name-part taxon-name-part-type="species" reg="jakli">jakli</tp:taxon-name-part></tp:taxon-name></italic> sp. nov. by the anterior directed apex and angular process at apical 1/6 of the aedeagus (Fig. <xref ref-type="fig" rid="F28">28C</xref>) (the apex of aedeagus directed ventrally and without angular processes in <italic><tp:taxon-name><tp:taxon-name-part taxon-name-part-type="genus" reg="Borneotheopea">B.</tp:taxon-name-part> <tp:taxon-name-part taxon-name-part-type="species" reg="jakli">jakli</tp:taxon-name-part></tp:taxon-name></italic> sp. nov. (Fig. <xref ref-type="fig" rid="F27">27D</xref>)), extremely slender tectum (Fig. <xref ref-type="fig" rid="F28">28B</xref>) (short and wide tectum in <italic><tp:taxon-name><tp:taxon-name-part taxon-name-part-type="genus" reg="Borneotheopea">B.</tp:taxon-name-part> <tp:taxon-name-part taxon-name-part-type="species" reg="jakli">jakli</tp:taxon-name-part></tp:taxon-name></italic> sp. nov. (Fig. <xref ref-type="fig" rid="F27">27C</xref>)), presence of clustered setae at apex of median elongate sclerite (Fig. <xref ref-type="fig" rid="F28">28B, C</xref>) (without setae at apex of median elongate sclerite in <italic><tp:taxon-name><tp:taxon-name-part taxon-name-part-type="genus" reg="Borneotheopea">B.</tp:taxon-name-part> <tp:taxon-name-part taxon-name-part-type="species" reg="jakli">jakli</tp:taxon-name-part></tp:taxon-name></italic> sp. nov. (Fig. <xref ref-type="fig" rid="F27">27C–E</xref>)).</p></tp:treatment-sec><tp:treatment-sec sec-type="etymology" id="SECID0E6ICK"><title>Etymology.</title><p>The new species is named for its type locality.</p></tp:treatment-sec><tp:treatment-sec sec-type="distribution" id="SECID0EEJCK"><title>Distribution.</title><p>Indonesia: South Kalimantan; Malaysia: Sabah.</p><fig id="F28" position="float" orientation="portrait"><object-id xmlns:xlink="http://www.w3.org/1999/xlink" content-type="doi" xlink:type="simple">10.3897/zookeys.912.47719.figure28</object-id><object-id xmlns:xlink="http://www.w3.org/1999/xlink" content-type="arpha" xlink:type="simple">A01596FA-5A40-5427-9203-9E75B7E1D199</object-id><label>Figure 28.</label><caption><p>Diagnostic characters of <italic><tp:taxon-name><tp:taxon-name-part taxon-name-part-type="genus" reg="Borneotheopea">Borneotheopea</tp:taxon-name-part> <tp:taxon-name-part taxon-name-part-type="species" reg="kalimantanensis">kalimantanensis</tp:taxon-name-part></tp:taxon-name></italic> sp. nov. <bold>A</bold> Antenna, male <bold>B</bold> Aedeagus, dorsal view <bold>C</bold> Aedeagus, lateral view <bold>D</bold> Aedeagus, ventral view <bold>E</bold> Aedeagus, dorsal view, from Sabah.</p></caption><graphic xmlns:xlink="http://www.w3.org/1999/xlink" xlink:href="zookeys-912-065-g028.jpg" position="float" orientation="portrait" xlink:type="simple" id="oo_380683.jpg"><uri content-type="original_file" xlink:type="simple">https://binary.pensoft.net/fig/380683</uri></graphic></fig></tp:treatment-sec><tp:treatment-sec><!--Section generated to contain objects referenced in tp:taxon-treatment.--><fig id="F26" position="float" orientation="portrait"><object-id xmlns:xlink="http://www.w3.org/1999/xlink" content-type="doi" xlink:type="simple">10.3897/zookeys.912.47719.figure26</object-id><object-id xmlns:xlink="http://www.w3.org/1999/xlink" content-type="arpha" xlink:type="simple">58DBB3B8-412B-569E-86F7-206FF6DCE67A</object-id><label>Figure 26.</label><caption><p>Habitus of <italic><tp:taxon-name><tp:taxon-name-part taxon-name-part-type="genus" reg="Borneotheopea">Borneotheopea</tp:taxon-name-part> <tp:taxon-name-part taxon-name-part-type="species" reg="jakli">jakli</tp:taxon-name-part></tp:taxon-name></italic> sp. nov. and <italic><tp:taxon-name><tp:taxon-name-part taxon-name-part-type="genus" reg="Borneotheopea">B.</tp:taxon-name-part> <tp:taxon-name-part taxon-name-part-type="species" reg="kalimantanensis">kalimantanensis</tp:taxon-name-part></tp:taxon-name></italic> sp. nov. <bold>A</bold><italic><tp:taxon-name><tp:taxon-name-part taxon-name-part-type="genus" reg="Borneotheopea">B.</tp:taxon-name-part> <tp:taxon-name-part taxon-name-part-type="species" reg="jakli">jakli</tp:taxon-name-part></tp:taxon-name></italic> sp. nov., male, dorsal view <bold>B</bold> Same, ventral view <bold>C</bold><italic><tp:taxon-name><tp:taxon-name-part taxon-name-part-type="genus" reg="Borneotheopea">B.</tp:taxon-name-part> <tp:taxon-name-part taxon-name-part-type="species" reg="jakli">jakli</tp:taxon-name-part></tp:taxon-name></italic> sp. nov., female, dorsal view <bold>D</bold><italic><tp:taxon-name><tp:taxon-name-part taxon-name-part-type="genus" reg="Borneotheopea">B.</tp:taxon-name-part> <tp:taxon-name-part taxon-name-part-type="species" reg="jakli">jakli</tp:taxon-name-part></tp:taxon-name></italic> sp. nov., male, color variation, dorsal view <bold>E</bold><italic><tp:taxon-name><tp:taxon-name-part taxon-name-part-type="genus" reg="Borneotheopea">B.</tp:taxon-name-part> <tp:taxon-name-part taxon-name-part-type="species" reg="kalimantanensis">kalimantanensis</tp:taxon-name-part></tp:taxon-name></italic> sp. nov., male, dorsal view <bold>F</bold> Same, ventral view.</p></caption><graphic xmlns:xlink="http://www.w3.org/1999/xlink" xlink:href="zookeys-912-065-g026.jpg" position="float" orientation="portrait" xlink:type="simple" id="oo_380681.jpg"><uri content-type="original_file" xlink:type="simple">https://binary.pensoft.net/fig/380681</uri></graphic></fig><fig id="F27" position="float" orientation="portrait"><object-id xmlns:xlink="http://www.w3.org/1999/xlink" content-type="doi" xlink:type="simple">10.3897/zookeys.912.47719.figure27</object-id><object-id xmlns:xlink="http://www.w3.org/1999/xlink" content-type="arpha" xlink:type="simple">E31DA06A-591D-5B7D-810F-D95EE7106B09</object-id><label>Figure 27.</label><caption><p>Diagnostic characters of <italic><tp:taxon-name><tp:taxon-name-part taxon-name-part-type="genus" reg="Borneotheopea">Borneotheopea</tp:taxon-name-part> <tp:taxon-name-part taxon-name-part-type="species" reg="jakli">jakli</tp:taxon-name-part></tp:taxon-name></italic> sp. nov. <bold>A</bold> Antenna, male <bold>B</bold> Antenna, female <bold>C</bold> Aedeagus, dorsal view <bold>D</bold> Aedeagus, lateral view <bold>E</bold> Aedeagus, ventral view <bold>F</bold> Abdominal ventrite VIII <bold>G</bold> Gonocoxae <bold>H</bold> Spermatheca.</p></caption><graphic xmlns:xlink="http://www.w3.org/1999/xlink" xlink:href="zookeys-912-065-g027.jpg" position="float" orientation="portrait" xlink:type="simple" id="oo_380682.jpg"><uri content-type="original_file" xlink:type="simple">https://binary.pensoft.net/fig/380682</uri></graphic></fig></tp:treatment-sec></tp:taxon-treatment>
